# Supplementary material for: Sinus mast cell accumulation and persistence suggest a unique endotype in toxin exposure–associated chronic rhinosinusitis
Source: J Clin Invest. 2026 Feb 10;136(8):e201075. doi: 10.1172/JCI201075 (PMC13078863; doi:10.1172/JCI201075)
Supplement: Supplemental data set 1 [file jci-136-201075-s159.xlsx]

## Sheet: GSEA
Supplementary Data 1
GO Category	GO Term ID	Description	Enrichment Score (ES)	Normalized Enrichment Score (NES)	Nominal P Value	Adjusted P Value	Q Value
BP	GO:0035082	axoneme assembly	0.738928	2.77437	0.000133387	0.0236157	0.0231013
BP	GO:0003341	cilium movement	0.66342	2.75224	0.0001178	0.0236157	0.0231013
BP	GO:0060294	cilium movement involved in cell motility	0.664586	2.70214	0.000121566	0.0236157	0.0231013
BP	GO:0001578	microtubule bundle formation	0.692071	2.69369	0.000128107	0.0236157	0.0231013
BP	GO:0001539	cilium or flagellum-dependent cell motility	0.658396	2.68195	0.000121197	0.0236157	0.0231013
BP	GO:0060285	cilium-dependent cell motility	0.658396	2.68195	0.000121197	0.0236157	0.0231013
BP	GO:0030317	flagellated sperm motility	0.643841	2.59216	0.000123122	0.0236157	0.0231013
BP	GO:0097722	sperm motility	0.643841	2.59216	0.000123122	0.0236157	0.0231013
BP	GO:0070286	axonemal dynein complex assembly	0.79977	2.55027	0.000149231	0.0236157	0.0231013
BP	GO:0044458	motile cilium assembly	0.666519	2.3868	0.000138773	0.0236157	0.0231013
BP	GO:0003351	epithelial cilium movement involved in extracellular fluid movement	0.71782	2.37978	0.000145349	0.0236157	0.0231013
BP	GO:0007018	microtubule-based movement	0.544048	2.37428	0.000109075	0.0236157	0.0231013
BP	GO:0006858	extracellular transport	0.705343	2.36194	0.000145054	0.0236157	0.0231013
BP	GO:0036158	outer dynein arm assembly	0.82502	2.33334	0.000156055	0.0236157	0.0231013
BP	GO:0120316	sperm flagellum assembly	0.663606	2.22218	0.000145054	0.0236157	0.0231013
BP	GO:0044782	cilium organization	0.500942	2.17446	0.000110254	0.0236157	0.0231013
BP	GO:0060271	cilium assembly	0.499102	2.15552	0.000111272	0.0236157	0.0231013
BP	GO:0090660	cerebrospinal fluid circulation	0.806931	2.10501	0.000159974	0.0236157	0.0231013
BP	GO:0036159	inner dynein arm assembly	0.789908	2.08761	0.000160026	0.0236157	0.0231013
BP	GO:0007288	sperm axoneme assembly	0.680675	2.07842	0.000152161	0.0236157	0.0231013
BP	GO:0060287	epithelial cilium movement involved in determination of left/right asymmetry	0.816386	2.01249	0.00016442	0.0236157	0.0231013
BP	GO:0019369	arachidonate metabolic process	0.563202	1.9189	0.000143246	0.0236157	0.0231013
BP	GO:0007017	microtubule-based process	0.403055	1.82499	0.000102249	0.0236157	0.0231013
BP	GO:0030031	cell projection assembly	0.400404	1.77601	0.000105831	0.0236157	0.0231013
BP	GO:0120031	plasma membrane bounded cell projection assembly	0.397694	1.76213	0.000106033	0.0236157	0.0231013
BP	GO:0099111	microtubule-based transport	0.412554	1.70452	0.000118582	0.0236157	0.0231013
BP	GO:0007286	spermatid development	0.418282	1.69661	0.000122115	0.0236157	0.0231013
BP	GO:0000226	microtubule cytoskeleton organization	0.37363	1.66519	0.000105053	0.0236157	0.0231013
BP	GO:0070925	organelle assembly	0.306947	1.3923	0.000101999	0.0236157	0.0231013
BP	GO:0048515	spermatid differentiation	0.408423	1.66369	0.000242395	0.0340605	0.0333187
BP	GO:0006805	xenobiotic metabolic process	0.472099	1.80395	0.000262778	0.0351663	0.0344004
BP	GO:0007368	determination of left/right symmetry	0.461294	1.7743	0.000261028	0.0351663	0.0344004
BP	GO:0060972	left/right pattern formation	0.45373	1.76004	0.000257632	0.0351663	0.0344004
BP	GO:0003203	endocardial cushion morphogenesis	-0.590878	-2.09576	0.000303398	0.0375465	0.0367288
BP	GO:0060412	ventricular septum morphogenesis	-0.559479	-2.02339	0.00030349	0.0375465	0.0367288
BP	GO:0003356	regulation of cilium beat frequency	0.765152	2.02218	0.000320051	0.0375465	0.0367288
BP	GO:0019373	epoxygenase P450 pathway	0.784789	2.00917	0.000325098	0.0375465	0.0367288
BP	GO:0022602	ovulation cycle process	-0.529086	-1.94651	0.000307977	0.0375465	0.0367288
BP	GO:0007283	spermatogenesis	0.326553	1.43968	0.000321096	0.0375465	0.0367288
BP	GO:0070098	chemokine-mediated signaling pathway	0.490865	1.7693	0.000414594	0.0461585	0.0451531
BP	GO:0001523	retinoid metabolic process	0.488767	1.75841	0.000416089	0.0461585	0.0451531
BP	GO:0048232	male gamete generation	0.325146	1.43594	0.000426667	0.0467172	0.0456997
CC	GO:0097014	ciliary plasm	0.717085	2.89666	0.000122579	0.0236157	0.0231013
CC	GO:0005930	axoneme	0.717447	2.89529	0.000122941	0.0236157	0.0231013
CC	GO:0031514	motile cilium	0.631328	2.66311	0.000115314	0.0236157	0.0231013
CC	GO:0005879	axonemal microtubule	0.780336	2.63191	0.0001443	0.0236157	0.0231013
CC	GO:0097729	9+2 motile cilium	0.642774	2.625	0.000120861	0.0236157	0.0231013
CC	GO:0097545	axonemal doublet microtubule	0.791751	2.57951	0.000148038	0.0236157	0.0231013
CC	GO:0032838	plasma membrane bounded cell projection cytoplasm	0.606372	2.54588	0.000115687	0.0236157	0.0231013
CC	GO:0097649	A axonemal microtubule	0.783307	2.50718	0.000149165	0.0236157	0.0231013
CC	GO:0160110	axonemal microtubule doublet inner sheath	0.779474	2.5053	0.000149098	0.0236157	0.0231013
CC	GO:0036126	sperm flagellum	0.619709	2.50331	0.000122579	0.0236157	0.0231013
CC	GO:0099568	cytoplasmic region	0.571791	2.4212	0.000114824	0.0236157	0.0231013
CC	GO:0005881	cytoplasmic microtubule	0.602668	2.30972	0.000131234	0.0236157	0.0231013
CC	GO:0005929	cilium	0.507426	2.27085	0.000104417	0.0236157	0.0231013
CC	GO:0160111	axonemal A tubule inner sheath	0.752357	2.24152	0.000153941	0.0236157	0.0231013
CC	GO:0001534	radial spoke	0.870231	2.22791	0.000162549	0.0236157	0.0231013
CC	GO:0030286	dynein complex	0.650685	2.21004	0.000143678	0.0236157	0.0231013
CC	GO:0160112	axonemal B tubule inner sheath	0.925144	2.18241	0.000165262	0.0236157	0.0231013
CC	GO:0005858	axonemal dynein complex	0.758045	2.14391	0.000156055	0.0236157	0.0231013
CC	GO:0000786	nucleosome	0.513532	1.96228	0.000131389	0.0236157	0.0231013
CC	GO:0036064	ciliary basal body	0.456863	1.84987	0.00012213	0.0236157	0.0231013
CC	GO:0005875	microtubule associated complex	0.452459	1.80013	0.000125251	0.0236157	0.0231013
CC	GO:0005874	microtubule	0.398685	1.74577	0.000108307	0.0236157	0.0231013
CC	GO:0099513	polymeric cytoskeletal fiber	0.355925	1.58752	0.000104921	0.0236157	0.0231013
CC	GO:0036157	outer dynein arm	0.844427	1.992	0.000330524	0.0376574	0.0368372
MF	GO:0030527	structural constituent of chromatin	0.595262	2.16587	0.000136799	0.0236157	0.0231013
MF	GO:0008391	arachidonate monooxygenase activity	0.805503	2.0622	0.000162549	0.0236157	0.0231013
MF	GO:0008392	arachidonate epoxygenase activity	0.789278	1.94567	0.00016442	0.0236157	0.0231013
MF	GO:0004497	monooxygenase activity	0.511496	1.91124	0.000134156	0.0236157	0.0231013
MF	GO:0020037	heme binding	0.49317	1.90965	0.000129349	0.0236157	0.0231013
MF	GO:0046906	tetrapyrrole binding	0.474598	1.85438	0.000127551	0.0236157	0.0231013
MF	GO:0016491	oxidoreductase activity	0.333968	1.49214	0.000104657	0.0236157	0.0231013
MF	GO:0003777	microtubule motor activity	0.514538	1.81218	0.000279799	0.0368591	0.0360563
MF	GO:0008569	minus-end-directed microtubule motor activity	0.7452	1.96945	0.000320051	0.0375465	0.0367288
MF	GO:0045505	dynein intermediate chain binding	0.62236	1.9528	0.000301023	0.0375465	0.0367288
MF	GO:0016712	oxidoreductase activity	0.601949	1.94361	0.000297354	0.0375465	0.0367288
Abbreviations: BP, Biological Process; CC, Cellular Component; MF, Molecular Function; ES, Enrichment Score; NES, Normalized Enrichment Score. Adjusted P values were calculated using the Benjamini-Hochberg method.

## Sheet: DE Genes
Supplementary Data 2
Gene ID	Ensembl ID	Gene Type	logFoldChange	Average Expression	Nominal P Value	Adjusted P Value
RPL7P19	ENSG00000241458.1	processed_pseudogene	-1.40773	-0.0765811	2.73147e-05	0.903534
ENSG00000286113	ENSG00000286113.3	lncRNA	-1.73827	-2.67529	5.1538e-05	0.903534
ENSG00000306600	ENSG00000306600.1	lncRNA	-1.75513	-1.82751	7.57511e-05	0.903534
ENSG00000294184	ENSG00000294184.1	lncRNA	-1.85225	-1.95511	0.000121442	0.984066
OR2B11	ENSG00000177535.10	protein_coding	-1.64194	-1.36956	0.000137505	0.984066
ENSG00000305786	ENSG00000305786.1	lncRNA	2.37467	-3.54094	0.000382153	0.997791
ENSG00000255671	ENSG00000255671.2	lncRNA	2.21823	-3.33589	0.000507452	0.997791
ENSG00000302157	ENSG00000302157.1	lncRNA	2.13989	-4.34206	0.000576771	0.997791
ENSG00000281181	ENSG00000281181.1	lncRNA	2.85477	0.0413536	0.000766211	0.997791
ENSG00000266237	ENSG00000266237.1	lncRNA	-1.80585	-2.00855	0.000788238	0.997791
EGFLAM-AS5	ENSG00000251257.4	lncRNA	-1.65318	-1.48272	0.000798394	0.997791
RNU6-60P	ENSG00000201662.1	snRNA	-2.18786	-2.59177	0.000854119	0.997791
ENSG00000305988	ENSG00000305988.1	lncRNA	-1.36123	-2.61769	0.00121859	0.997791
RN7SL230P	ENSG00000264916.2	misc_RNA	-1.87807	-2.01062	0.00143503	0.997791
BIRC6-AS1	ENSG00000230046.1	lncRNA	-1.74979	-1.36486	0.00150826	0.997791
ENSG00000301894	ENSG00000301894.1	lncRNA	-1.23265	-1.35617	0.00158503	0.997791
ENSG00000298739	ENSG00000298739.1	lncRNA	-2.01013	-2.50661	0.00162052	0.997791
ENSG00000306999	ENSG00000306999.1	lncRNA	-2.29922	-3.40459	0.00169844	0.997791
ABCC6	ENSG00000091262.18	protein_coding	0.866685	3.89689	0.00173022	0.997791
ENSG00000300586	ENSG00000300586.1	lncRNA	-0.884788	-0.382851	0.00174942	0.997791
ENSG00000253557	ENSG00000253557.7	lncRNA	-2.0372	-2.35074	0.00182112	0.997791
ENSG00000225779	ENSG00000225779.1	processed_pseudogene	-1.98585	-2.36374	0.00185812	0.997791
RNU7-18P	ENSG00000252174.1	snRNA	-1.7209	-1.71841	0.00186107	0.997791
KLRD1	ENSG00000134539.18	protein_coding	-1.27677	3.89278	0.00210428	0.997791
ENSG00000287458	ENSG00000287458.1	lncRNA	-1.83998	1.62992	0.00226362	0.997791
IFNG	ENSG00000111537.5	protein_coding	-2.05925	-1.68185	0.00230317	0.997791
PM20D1-AS1	ENSG00000286619.1	lncRNA	3.66403	-0.549122	0.00232596	0.997791
CCL4	ENSG00000275302.2	protein_coding	-1.12115	3.15017	0.00235433	0.997791
LINC02207	ENSG00000258476.9	lncRNA	-1.50289	-0.227565	0.00238433	0.997791
ENSG00000293768	ENSG00000293768.1	lncRNA	-2.27031	-3.64875	0.0024215	0.997791
ENSG00000302901	ENSG00000302901.1	lncRNA	-1.13773	-3.24683	0.00247421	0.997791
KCNF1	ENSG00000162975.6	protein_coding	2.38725	-2.27181	0.00252395	0.997791
ENSG00000305925	ENSG00000305925.1	lncRNA	-2.13506	-3.16003	0.00253599	0.997791
ENSG00000275202	ENSG00000275202.1	lncRNA	-1.12268	-1.27195	0.00262544	0.997791
ENSG00000305980	ENSG00000305980.1	lncRNA	-1.77496	-3.95658	0.00262822	0.997791
ENSG00000224794	ENSG00000224794.2	lncRNA	2.03478	-3.35886	0.00264617	0.997791
KCNJ6	ENSG00000157542.12	protein_coding	-1.63244	-2.18114	0.00270176	0.997791
MIR4481	ENSG00000283699.1	miRNA	-1.79171	-3.24361	0.00296258	0.997791
ENSG00000304610	ENSG00000304610.1	lncRNA	-1.72104	-1.43136	0.00299359	0.997791
ENSG00000285870	ENSG00000285870.2	lncRNA	-1.97756	-2.49987	0.0030111	0.997791
ENSG00000270883	ENSG00000270883.2	lncRNA	-1.30675	-1.32517	0.00308757	0.997791
ENSG00000289456	ENSG00000289456.2	lncRNA	-1.77127	-1.84317	0.00319266	0.997791
ENSG00000294652	ENSG00000294652.1	lncRNA	-1.70799	-2.52972	0.00321158	0.997791
ENSG00000296134	ENSG00000296134.1	lncRNA	1.92593	-2.60422	0.00352344	0.997791
RNU4-9P	ENSG00000201821.1	snRNA	-1.56547	-2.30334	0.0036723	0.997791
MIR17HG	ENSG00000215417.15	lncRNA	-0.665023	3.33821	0.00367816	0.997791
ENSG00000224789	ENSG00000224789.2	lncRNA	-1.28876	-0.320602	0.00370999	0.997791
ENSG00000300026	ENSG00000300026.1	lncRNA	-1.45017	-1.58751	0.00376989	0.997791
ENSG00000254273	ENSG00000254273.1	processed_pseudogene	-1.76711	-2.13656	0.00381546	0.997791
CCR8	ENSG00000179934.8	protein_coding	1.88827	-1.30178	0.00381703	0.997791
SEPTIN12	ENSG00000140623.14	protein_coding	1.94291	-2.9426	0.00383783	0.997791
ENSG00000299158	ENSG00000299158.1	lncRNA	1.26737	0.0333258	0.00416575	0.997791
ENSG00000308476	ENSG00000308476.1	lncRNA	-1.80032	-1.91685	0.00436152	0.997791
LINC01629	ENSG00000258602.3	lncRNA	1.41663	-0.999225	0.00438634	0.997791
RNF228	ENSG00000288658.2	protein_coding	-1.29817	-0.222299	0.00460634	0.997791
ENSG00000261578	ENSG00000261578.1	lncRNA	-0.919747	2.65129	0.0046704	0.997791
LINC02660	ENSG00000226005.7	lncRNA	-1.40767	-2.31748	0.00474537	0.997791
ENSG00000273245	ENSG00000273245.1	lncRNA	-1.34937	-0.0477393	0.00487901	0.997791
TAC1	ENSG00000006128.13	protein_coding	-2.17715	-2.6172	0.00502333	0.997791
ENSG00000309206	ENSG00000309206.1	lncRNA	1.86513	-2.85424	0.00503793	0.997791
NOS1	ENSG00000089250.20	protein_coding	1.71472	-2.47709	0.00513488	0.997791
ENSG00000296109	ENSG00000296109.1	lncRNA	-1.69561	-1.65364	0.00535971	0.997791
ENSG00000279951	ENSG00000279951.1	TEC	-1.33018	-1.88017	0.00552066	0.997791
ENSG00000294692	ENSG00000294692.1	lncRNA	-1.47549	-1.96839	0.00567852	0.997791
SLC6A1	ENSG00000157103.13	protein_coding	-0.933411	1.5856	0.00579642	0.997791
PTGER3-AS1	ENSG00000235782.2	lncRNA	-1.86	-1.69771	0.00583959	0.997791
ENSG00000289901	ENSG00000289901.2	lncRNA	1.29677	0.714676	0.00585119	0.997791
SNORD14E	ENSG00000200879.1	snoRNA	-1.03826	-0.0652335	0.00587063	0.997791
ENSG00000293080	ENSG00000293080.2	lncRNA	-2.03404	-3.32211	0.00606889	0.997791
ENSG00000273367	ENSG00000273367.1	lncRNA	-1.72058	-2.25682	0.00639247	0.997791
VN1R84P	ENSG00000268117.1	unprocessed_pseudogene	2.25364	-3.42166	0.00642149	0.997791
ENSG00000302554	ENSG00000302554.1	lncRNA	2.08656	-1.3645	0.00649996	0.997791
ENSG00000273650	ENSG00000273650.1	lncRNA	-1.84564	-2.51908	0.00656103	0.997791
RNU7-154P	ENSG00000252003.1	snRNA	-1.99964	-3.54304	0.00659021	0.997791
ENSG00000272969	ENSG00000272969.2	lncRNA	-1.35189	-1.62411	0.00659063	0.997791
RASGRF1	ENSG00000058335.16	protein_coding	1.06954	0.914037	0.00659963	0.997791
RNU6-487P	ENSG00000202300.1	snRNA	-1.54318	-3.72993	0.00665849	0.997791
ENSG00000289476	ENSG00000289476.1	lncRNA	-1.16007	-1.05858	0.00668071	0.997791
LINC02801	ENSG00000284240.2	lncRNA	1.87776	-2.64533	0.00669828	0.997791
ENSG00000293857	ENSG00000293857.1	lncRNA	1.8111	-4.50081	0.00672498	0.997791
ENSG00000279756	ENSG00000279756.1	TEC	2.79511	-2.8131	0.00674805	0.997791
MIR1262	ENSG00000221203.1	miRNA	-1.82188	-3.17442	0.00686502	0.997791
KRT24	ENSG00000167916.5	protein_coding	-2.20706	-2.09041	0.00692422	0.997791
ENSG00000286647	ENSG00000286647.1	lncRNA	-2.30793	-1.56895	0.00704123	0.997791
ENSG00000298422	ENSG00000298422.1	lncRNA	-1.57422	-2.53634	0.00707963	0.997791
HEPACAM2	ENSG00000188175.11	protein_coding	1.47338	1.35332	0.00715749	0.997791
BCHE	ENSG00000114200.11	protein_coding	-1.60313	-2.31809	0.00718564	0.997791
ENSG00000256947	ENSG00000256947.1	lncRNA	-1.63116	-0.172031	0.00721122	0.997791
ENSG00000310160	ENSG00000310160.1	lncRNA	-1.92895	-2.1808	0.00731236	0.997791
ENSG00000299648	ENSG00000299648.1	lncRNA	-1.6012	-3.24184	0.00736805	0.997791
ENSG00000288031	ENSG00000288031.1	transcribed_unprocessed_pseudogene	-1.27142	-1.13009	0.00755275	0.997791
ENSG00000286463	ENSG00000286463.2	lncRNA	-1.91626	1.79406	0.00806006	0.997791
ENSG00000275709	ENSG00000275709.1	lncRNA	-1.68314	-2.05464	0.00818416	0.997791
ENSG00000250383	ENSG00000250383.1	lncRNA	1.55453	-2.1894	0.00821068	0.997791
ENSG00000302968	ENSG00000302968.1	lncRNA	-1.49122	-2.0419	0.00824839	0.997791
CYCSP38	ENSG00000259513.1	transcribed_processed_pseudogene	-1.03102	-1.29806	0.00834229	0.997791
ENSG00000261051	ENSG00000261051.1	lncRNA	-1.00828	-0.825397	0.00835254	0.997791
ENSG00000287613	ENSG00000287613.1	lncRNA	-1.12236	-0.473877	0.00837591	0.997791
TUBB8P11	ENSG00000234711.1	unprocessed_pseudogene	1.83596	-2.89383	0.00843107	0.997791
NRAP	ENSG00000197893.15	protein_coding	2.44127	-1.99124	0.00844451	0.997791
SLC25A41	ENSG00000181240.14	protein_coding	1.80344	-1.81229	0.00863344	0.997791
ZNF208	ENSG00000160321.16	protein_coding	-1.13274	0.89557	0.00868787	0.997791
ENSG00000301439	ENSG00000301439.1	lncRNA	-0.787387	0.0194055	0.0087124	0.997791
RNU6V	ENSG00000206832.1	snRNA	-1.08093	-2.09283	0.00873776	0.997791
SCRG1	ENSG00000164106.9	protein_coding	-0.966445	1.45771	0.00882189	0.997791
INSIG1-DT	ENSG00000273117.2	lncRNA	0.656152	1.08384	0.00892392	0.997791
ENSG00000305505	ENSG00000305505.1	lncRNA	-2.17059	-2.56907	0.00894929	0.997791
RN7SL398P	ENSG00000244356.3	misc_RNA	1.43488	-1.97581	0.00895115	0.997791
ENSG00000221060	ENSG00000221060.1	snoRNA	1.49418	-4.71289	0.00901688	0.997791
MAB21L4	ENSG00000172478.19	protein_coding	1.50722	3.4758	0.00907277	0.997791
ENSG00000241860	ENSG00000241860.8	lncRNA	-1.45545	-1.16578	0.00920363	0.997791
ENSG00000300390	ENSG00000300390.1	lncRNA	-1.63802	-1.9966	0.00920422	0.997791
GABRA2	ENSG00000151834.17	protein_coding	-1.97729	-0.379463	0.00928425	0.997791
ENSG00000294452	ENSG00000294452.1	lncRNA	-0.869566	-0.729041	0.00942588	0.997791
ORM1	ENSG00000229314.7	protein_coding	1.74597	-2.97145	0.00947608	0.997791
LINC00160	ENSG00000230978.3	lncRNA	-1.39703	-1.35611	0.00958852	0.997791
CELF2-AS2	ENSG00000237986.4	lncRNA	-1.01251	0.659596	0.00966725	0.997791
ENSG00000274954	ENSG00000274954.1	lncRNA	-1.24535	-1.81579	0.00977642	0.997791
GARIN6	ENSG00000180219.2	protein_coding	-1.37213	-1.48131	0.00977746	0.997791
CDH3	ENSG00000062038.16	protein_coding	0.796941	5.80072	0.00979219	0.997791
ENSG00000286994	ENSG00000286994.1	lncRNA	-0.765268	0.29615	0.00985154	0.997791
ENSG00000197550	ENSG00000197550.3	unprocessed_pseudogene	-1.46541	0.108662	0.00995022	0.997791
TMEM256P2	ENSG00000226726.1	processed_pseudogene	-1.54665	-2.2057	0.00995379	0.997791
PRMT5-AS1	ENSG00000237054.10	lncRNA	-1.01575	-0.499201	0.010091	0.997791
RN7SKP296	ENSG00000223117.1	misc_RNA	1.73943	-2.07423	0.0101876	0.997791
WASHC2A	ENSG00000099290.18	protein_coding	0.525699	5.12969	0.0103083	0.997791
ENSG00000265179	ENSG00000265179.10	lncRNA	1.83564	0.0674226	0.0103442	0.997791
RXFP1	ENSG00000171509.17	protein_coding	-1.41974	-1.15821	0.0103632	0.997791
ENSG00000302225	ENSG00000302225.1	lncRNA	-1.28447	-1.63463	0.010383	0.997791
ENSG00000277151	ENSG00000277151.1	lncRNA	-1.10027	0.642175	0.0103903	0.997791
ENSG00000253476	ENSG00000253476.1	lncRNA	-0.919801	0.417417	0.0104105	0.997791
ENSG00000228470	ENSG00000228470.1	lncRNA	-1.28334	-0.99066	0.0104367	0.997791
ENSG00000302084	ENSG00000302084.1	lncRNA	-1.10139	-1.54437	0.0104911	0.997791
STAP1	ENSG00000035720.9	protein_coding	1.02962	1.62764	0.010524	0.997791
ENSG00000286610	ENSG00000286610.2	lncRNA	-1.234	-2.21471	0.0105911	0.997791
ARPP19P2	ENSG00000204637.4	processed_pseudogene	-1.69646	-2.6043	0.0106079	0.997791
ENSG00000287190	ENSG00000287190.2	lncRNA	-1.14783	-0.717735	0.0107639	0.997791
POU2F3	ENSG00000137709.10	protein_coding	0.940421	1.6812	0.0109722	0.997791
RNU6-216P	ENSG00000200152.1	snRNA	-1.45344	-1.34999	0.0109738	0.997791
ENSG00000289221	ENSG00000289221.2	lncRNA	2.11519	-3.18238	0.0111276	0.997791
C3orf20	ENSG00000131379.10	protein_coding	-1.0047	0.193493	0.011131	0.997791
ENSG00000293432	ENSG00000293432.1	lncRNA	-1.3852	-2.53647	0.0112823	0.997791
ENSG00000223523	ENSG00000223523.2	lncRNA	-1.86548	-0.897451	0.0113353	0.997791
ENSG00000308136	ENSG00000308136.1	lncRNA	-1.25723	-1.35774	0.0113831	0.997791
ENSG00000231829	ENSG00000231829.4	lncRNA	1.66204	-2.10309	0.0114277	0.997791
ENSG00000304561	ENSG00000304561.1	lncRNA	1.67564	-1.22773	0.0114519	0.997791
ENSG00000300660	ENSG00000300660.1	lncRNA	2.10516	-3.81359	0.0115966	0.997791
RBMX2P3	ENSG00000223575.2	processed_pseudogene	-1.49941	-2.39297	0.0116398	0.997791
BSND	ENSG00000162399.9	protein_coding	1.4259	1.45719	0.0116562	0.997791
ENSG00000271500	ENSG00000271500.1	processed_pseudogene	-0.846433	1.83818	0.011832	0.997791
EMSLR	ENSG00000232445.3	lncRNA	-1.69795	-2.56927	0.0118496	0.997791
LINC01461	ENSG00000289881.2	lncRNA	-1.77955	-2.03414	0.0118762	0.997791
ENSG00000302544	ENSG00000302544.1	lncRNA	1.73928	-4.24692	0.011898	0.997791
ENSG00000273675	ENSG00000273675.1	processed_pseudogene	-1.15293	-1.19413	0.0120124	0.997791
ENSG00000296607	ENSG00000296607.1	lncRNA	-0.946843	-1.6609	0.0120359	0.997791
ENSG00000300348	ENSG00000300348.1	lncRNA	-1.25547	-2.29021	0.0121136	0.997791
SUMO2P8	ENSG00000228976.1	processed_pseudogene	-0.997566	0.757244	0.0122527	0.997791
ENSG00000297155	ENSG00000297155.1	lncRNA	-1.49959	-2.32288	0.0123196	0.997791
CLEC9A	ENSG00000197992.8	protein_coding	-1.06165	-0.249585	0.0123853	0.997791
ENSG00000229064	ENSG00000229064.1	processed_pseudogene	2.01192	-3.33586	0.0124515	0.997791
ENSG00000272744	ENSG00000272744.1	lncRNA	-1.42105	-2.33167	0.0124524	0.997791
ENSG00000290922	ENSG00000290922.2	lncRNA	-1.98828	-2.9778	0.0124561	0.997791
RPS26P43	ENSG00000244641.2	processed_pseudogene	-1.05628	-2.95276	0.0125013	0.997791
WBP1LP2	ENSG00000250474.2	processed_pseudogene	-1.67306	-2.73987	0.0125635	0.997791
UBE2I-AS1	ENSG00000260710.5	lncRNA	1.98241	-3.53405	0.0125972	0.997791
ENSG00000280614	ENSG00000280614.1	lncRNA	2.33922	1.19006	0.0126365	0.997791
SOX11	ENSG00000176887.7	protein_coding	-1.83785	-3.10188	0.0126375	0.997791
IL22RA1	ENSG00000142677.5	protein_coding	0.912841	1.74437	0.0126605	0.997791
ENSG00000298847	ENSG00000298847.1	lncRNA	-1.76396	-3.00664	0.0128638	0.997791
ENSG00000237974	ENSG00000237974.1	processed_pseudogene	1.65033	-2.45845	0.0128718	0.997791
RNU6-613P	ENSG00000222344.1	snRNA	-1.57689	-2.60004	0.0129019	0.997791
ENSG00000305564	ENSG00000305564.1	lncRNA	-1.86312	-3.35485	0.0130532	0.997791
ENSG00000302875	ENSG00000302875.1	lncRNA	-1.8703	1.63992	0.0131451	0.997791
ENSG00000309796	ENSG00000309796.1	lncRNA	-1.3629	-1.31739	0.0133092	0.997791
ENSG00000298838	ENSG00000298838.1	lncRNA	1.57181	-4.76787	0.0133886	0.997791
ENSG00000238966	ENSG00000238966.1	snoRNA	-1.1358	-1.29808	0.0134394	0.997791
ENSG00000293100	ENSG00000293100.1	lncRNA	-0.979125	-0.979151	0.0134579	0.997791
MIR3189	ENSG00000264175.1	miRNA	2.08827	-2.28366	0.013464	0.997791
ENSG00000255745	ENSG00000255745.3	lncRNA	2.31128	-3.45284	0.0134724	0.997791
GPM6A-DT	ENSG00000249106.1	lncRNA	-1.97227	-2.75169	0.0135783	0.997791
ENSG00000299601	ENSG00000299601.1	lncRNA	1.56353	-2.87619	0.0136181	0.997791
XKR4	ENSG00000206579.10	protein_coding	-1.12525	1.7562	0.0136891	0.997791
EREG	ENSG00000124882.4	protein_coding	-1.07054	-0.774956	0.013854	0.997791
LINC02828	ENSG00000224164.3	lncRNA	-1.67852	-3.32139	0.013913	0.997791
OTOP3	ENSG00000182938.8	protein_coding	-1.6462	-2.72384	0.0139945	0.997791
ENSG00000295095	ENSG00000295095.1	lncRNA	-0.879122	-0.341989	0.0140426	0.997791
SRSF12	ENSG00000154548.10	protein_coding	-0.740294	2.23758	0.014077	0.997791
LYPLAL1-DT	ENSG00000228063.5	lncRNA	-0.808459	-0.098383	0.0141097	0.997791
ENSG00000224984	ENSG00000224984.2	lncRNA	0.777575	0.597732	0.0141108	0.997791
POU3F3	ENSG00000198914.5	protein_coding	-1.68119	-0.954958	0.014113	0.997791
DDX10P1	ENSG00000237135.1	processed_pseudogene	-1.3322	-0.951709	0.0141207	0.997791
ENSG00000308328	ENSG00000308328.1	lncRNA	-0.857729	-0.953548	0.0141497	0.997791
ENSG00000299818	ENSG00000299818.1	lncRNA	-0.917802	-0.220722	0.0141993	0.997791
KRT222	ENSG00000213424.10	protein_coding	-1.38562	-1.2834	0.0142195	0.997791
ENSG00000287679	ENSG00000287679.1	lncRNA	1.61633	-1.08955	0.0142529	0.997791
ENSG00000229925	ENSG00000229925.2	lncRNA	-1.72821	-2.51674	0.0142807	0.997791
ENSG00000255801	ENSG00000255801.3	lncRNA	-2.47263	-2.45069	0.0143002	0.997791
PDK4	ENSG00000004799.9	protein_coding	-1.19492	6.09457	0.0143068	0.997791
TMEM170B	ENSG00000205269.7	protein_coding	-0.587258	3.84657	0.0143857	0.997791
ENSG00000226655	ENSG00000226655.2	lncRNA	-1.82741	-2.88251	0.0145279	0.997791
RPL7AP63	ENSG00000243697.1	processed_pseudogene	-1.4525	-2.30934	0.0146955	0.997791
C1orf116	ENSG00000182795.14	protein_coding	0.634436	6.10778	0.0149084	0.997791
GNAT2	ENSG00000134183.14	protein_coding	-0.558472	1.98808	0.0149732	0.997791
RNU7-80P	ENSG00000238778.1	snRNA	1.23565	-2.22276	0.0151215	0.997791
ENSG00000285736	ENSG00000285736.2	lncRNA	-1.24572	-1.38846	0.015132	0.997791
ENSG00000305490	ENSG00000305490.1	lncRNA	1.70265	-2.15981	0.0153767	0.997791
FNDC3CP	ENSG00000223592.2	unitary_pseudogene	-1.51953	-3.97831	0.0154674	0.997791
RNU6-883P	ENSG00000207327.1	snRNA	-1.57969	-2.39049	0.0155459	0.997791
ENSG00000295659	ENSG00000295659.1	lncRNA	-1.17108	-1.65104	0.0157633	0.997791
ACTL11P	ENSG00000234667.2	unitary_pseudogene	1.72754	-2.77567	0.0158618	0.997791
HYMAI	ENSG00000283122.1	lncRNA	-0.743388	0.495887	0.0160046	0.997791
ENSG00000310205	ENSG00000310205.1	lncRNA	-1.08233	-2.19733	0.016039	0.997791
FKBP5	ENSG00000096060.16	protein_coding	-1.00698	7.05541	0.0160927	0.997791
ENSG00000298427	ENSG00000298427.1	lncRNA	-0.928879	-0.228535	0.0160968	0.997791
PPP1R17	ENSG00000106341.12	protein_coding	-1.55372	-2.66813	0.0160989	0.997791
ENSG00000261646	ENSG00000261646.1	lncRNA	-1.6494	-1.95325	0.0161567	0.997791
FOXD3	ENSG00000187140.6	protein_coding	-1.60607	-4.3475	0.0161752	0.997791
ENSG00000309682	ENSG00000309682.1	lncRNA	1.31215	-1.74974	0.0162158	0.997791
INO80D-AS1	ENSG00000227946.4	lncRNA	-0.71009	1.04528	0.0162701	0.997791
RPS2P17	ENSG00000213399.3	processed_pseudogene	1.25173	-1.12664	0.0163208	0.997791
POU4F3	ENSG00000091010.7	protein_coding	1.69971	-2.97498	0.0163654	0.997791
RPL32P32	ENSG00000241157.1	processed_pseudogene	1.34539	-2.8148	0.0164969	0.997791
YY1P1	ENSG00000230661.1	processed_pseudogene	-1.08954	-1.06929	0.0166731	0.997791
ENSG00000295937	ENSG00000295937.1	lncRNA	-0.966561	-1.8292	0.0166826	0.997791
ENSG00000309684	ENSG00000309684.1	lncRNA	1.49616	-3.64336	0.0168604	0.997791
ENSG00000289376	ENSG00000289376.3	lncRNA	1.27009	-1.19536	0.016881	0.997791
CDC42P4	ENSG00000249965.2	processed_pseudogene	-1.13276	-1.69205	0.0170236	0.997791
ENSG00000300891	ENSG00000300891.1	lncRNA	-1.28344	-1.57464	0.0170366	0.997791
RNU2-62P	ENSG00000222800.1	snRNA	-1.37782	-4.44195	0.0171409	0.997791
ENSG00000298585	ENSG00000298585.1	lncRNA	1.40792	-2.47726	0.0172312	0.997791
FIBIN	ENSG00000176971.4	protein_coding	-1.17993	1.02871	0.0172615	0.997791
ENSG00000279320	ENSG00000279320.1	TEC	-1.05671	0.304849	0.0172891	0.997791
EPHA3	ENSG00000044524.12	protein_coding	-1.20544	2.03518	0.0173082	0.997791
ENSG00000276393	ENSG00000276393.1	unprocessed_pseudogene	-1.45467	-1.8714	0.0173174	0.997791
GCNT2P1	ENSG00000205318.5	processed_pseudogene	-1.45156	-2.13135	0.0173577	0.997791
ENSG00000294990	ENSG00000294990.1	lncRNA	-1.06363	-0.546081	0.0177239	0.997791
ENSG00000290385	ENSG00000290385.2	lncRNA	-0.922564	1.27288	0.0178072	0.997791
SOCS2	ENSG00000120833.15	protein_coding	-0.831203	4.60144	0.0178957	0.997791
MTFR1	ENSG00000066855.17	protein_coding	-0.424752	4.30661	0.0179016	0.997791
ENSG00000231236	ENSG00000231236.3	lncRNA	-1.42152	-2.64202	0.0179568	0.997791
MRPL21	ENSG00000197345.14	protein_coding	0.626107	3.44089	0.0180534	0.997791
SLC17A8	ENSG00000179520.12	protein_coding	-1.82827	-2.55265	0.01808	0.997791
ENSG00000287054	ENSG00000287054.1	lncRNA	-1.4148	-0.871344	0.0180982	0.997791
PI4KA	ENSG00000241973.12	protein_coding	0.350757	6.84746	0.0181328	0.997791
ENSG00000288050	ENSG00000288050.1	lncRNA	-0.912488	-0.301561	0.018156	0.997791
ENSG00000262873	ENSG00000262873.3	lncRNA	1.48136	-1.35588	0.018177	0.997791
LINC01338	ENSG00000281327.5	lncRNA	-1.65887	-3.16768	0.0182017	0.997791
SULT1B1	ENSG00000173597.10	protein_coding	-0.979815	1.4892	0.0184928	0.997791
ENSG00000270302	ENSG00000270302.1	lncRNA	-1.86506	-3.53735	0.0187763	0.997791
KRT40	ENSG00000204889.11	protein_coding	1.31372	0.398756	0.018894	0.997791
HES1	ENSG00000114315.5	protein_coding	0.690048	5.57867	0.018898	0.997791
UGT1A2P	ENSG00000228445.1	unprocessed_pseudogene	1.47173	-1.62451	0.0189108	0.997791
ENSG00000263045	ENSG00000263045.1	processed_pseudogene	1.53429	-3.5657	0.0189321	0.997791
ENSG00000228073	ENSG00000228073.1	lncRNA	-1.86936	-3.04004	0.0189379	0.997791
ARHGEF5	ENSG00000050327.16	protein_coding	0.495348	5.55502	0.0189482	0.997791
ENSG00000310385	ENSG00000310385.1	lncRNA	-0.757802	0.534688	0.0191653	0.997791
STAT4-AS1	ENSG00000231858.5	lncRNA	1.89943	-2.28221	0.0192343	0.997791
RN7SL239P	ENSG00000242999.3	misc_RNA	-0.913478	-0.252675	0.0192352	0.997791
LCT	ENSG00000115850.10	protein_coding	-0.851878	-0.988536	0.0193177	0.997791
EVPLL	ENSG00000214860.6	protein_coding	1.3092	-1.76321	0.0193356	0.997791
DNAJC5B	ENSG00000147570.11	protein_coding	1.4424	-0.208078	0.0193646	0.997791
ALAS1	ENSG00000023330.16	protein_coding	0.47875	5.39807	0.0193676	0.997791
ENSG00000308001	ENSG00000308001.1	lncRNA	-1.42852	-2.46975	0.0194029	0.997791
GDNF	ENSG00000168621.16	protein_coding	1.3182	0.114066	0.0194775	0.997791
ENSG00000287707	ENSG00000287707.1	lncRNA	-0.903554	0.476853	0.0195904	0.997791
HOXB-AS2	ENSG00000239552.2	lncRNA	1.3313	-2.31681	0.0196465	0.997791
VPS26BP1	ENSG00000224895.1	processed_pseudogene	-1.50273	-1.75011	0.0196776	0.997791
KATNIP	ENSG00000047578.15	protein_coding	0.569279	6.24936	0.0197559	0.997791
ENSG00000272181	ENSG00000272181.1	lncRNA	-1.11068	-0.82608	0.0197902	0.997791
ENSG00000272235	ENSG00000272235.1	lncRNA	-1.16591	-0.853174	0.0198986	0.997791
ENSG00000289637	ENSG00000289637.2	lncRNA	-0.779678	-0.219931	0.0199724	0.997791
MTND1P9	ENSG00000228995.1	processed_pseudogene	-0.930835	-0.748418	0.0199772	0.997791
ENSG00000276704	ENSG00000276704.1	lncRNA	-1.60989	-2.1871	0.0200133	0.997791
RN7SL825P	ENSG00000239731.3	misc_RNA	-1.47212	-3.87797	0.0200535	0.997791
ONECUT2	ENSG00000119547.6	protein_coding	-1.32224	-2.22392	0.0201095	0.997791
INTS6	ENSG00000102786.16	protein_coding	-0.394843	6.66228	0.0201247	0.997791
SNCAIP-AS1	ENSG00000249916.1	lncRNA	-1.82726	-2.5403	0.0201399	0.997791
ENSG00000227133	ENSG00000227133.1	processed_pseudogene	1.45027	-4.41527	0.0201419	0.997791
ENSG00000236510	ENSG00000236510.1	lncRNA	1.59787	-0.783884	0.0202007	0.997791
EYA2	ENSG00000064655.21	protein_coding	0.408791	6.13739	0.0202478	0.997791
ENSG00000304890	ENSG00000304890.1	lncRNA	-0.869528	-0.191423	0.0202811	0.997791
APOL4	ENSG00000100336.19	protein_coding	0.991222	3.66619	0.0202963	0.997791
PCK1	ENSG00000124253.12	protein_coding	-1.19719	-2.92276	0.0203742	0.997791
ENSG00000283653	ENSG00000283653.1	unprocessed_pseudogene	-1.57187	-2.19465	0.0204076	0.997791
IGF2BP2	ENSG00000073792.17	protein_coding	0.412118	5.22611	0.020414	0.997791
TRPA1	ENSG00000104321.12	protein_coding	-1.38586	-0.279158	0.0204464	0.997791
IFT27	ENSG00000100360.16	protein_coding	0.4897	5.14415	0.020568	0.997791
TCF12-DT	ENSG00000285331.2	lncRNA	-0.592131	1.46471	0.0206421	0.997791
HTR2A	ENSG00000102468.12	protein_coding	-1.33289	-1.8857	0.0207672	0.997791
RPL36P9	ENSG00000218749.1	processed_pseudogene	-1.50512	-0.093375	0.0208972	0.997791
PROK2-DT	ENSG00000260160.1	lncRNA	-0.807204	0.672331	0.0209065	0.997791
ENSG00000299702	ENSG00000299702.1	lncRNA	-1.66822	-2.2513	0.0209074	0.997791
CTNNA1	ENSG00000044115.22	protein_coding	0.314614	8.29953	0.0210197	0.997791
ENSG00000267886	ENSG00000267886.1	lncRNA	1.82677	-1.87347	0.0210252	0.997791
RPL21P93	ENSG00000229605.5	processed_pseudogene	-0.93057	-1.34524	0.0210461	0.997791
ENSG00000306602	ENSG00000306602.1	lncRNA	-1.06121	-1.70206	0.021097	0.997791
SLCO1C1	ENSG00000139155.10	protein_coding	-1.18255	-0.045233	0.0211025	0.997791
ZNF892	ENSG00000233757.7	protein_coding	-0.493948	3.54812	0.0211762	0.997791
THRAP3	ENSG00000054118.16	protein_coding	0.307825	7.30465	0.0212026	0.997791
ENSG00000286242	ENSG00000286242.1	lncRNA	-0.568154	2.12413	0.0212074	0.997791
SNRPCP4	ENSG00000264186.1	processed_pseudogene	-0.972979	-1.79272	0.0212256	0.997791
ENSG00000300441	ENSG00000300441.1	lncRNA	-1.3884	-1.41801	0.0212347	0.997791
ENSG00000306471	ENSG00000306471.1	lncRNA	-1.0288	-1.66243	0.0212744	0.997791
LIVAR	ENSG00000266304.3	lncRNA	-1.4041	-1.04286	0.0213571	0.997791
ENSG00000300271	ENSG00000300271.1	lncRNA	1.27093	-1.97815	0.0213918	0.997791
ENSG00000260805	ENSG00000260805.4	lncRNA	-1.32104	-1.97269	0.0214621	0.997791
ENSG00000279145	ENSG00000279145.2	lncRNA	-0.674932	1.10976	0.0214828	0.997791
ENSG00000250385	ENSG00000250385.2	lncRNA	2.35364	-2.75924	0.0214852	0.997791
CYLD-AS2	ENSG00000260616.7	lncRNA	-0.707545	-0.510335	0.0216656	0.997791
COG7	ENSG00000168434.14	protein_coding	0.400072	5.01697	0.0216897	0.997791
ENSG00000272910	ENSG00000272910.1	lncRNA	-1.05708	-1.70083	0.0218182	0.997791
SNHG5	ENSG00000203875.14	lncRNA	-0.44356	4.64037	0.0218485	0.997791
KIF19	ENSG00000196169.16	protein_coding	1.04842	4.72254	0.0219459	0.997791
DHDH	ENSG00000104808.8	protein_coding	1.35606	-1.67517	0.0220681	0.997791
ENSG00000301728	ENSG00000301728.1	lncRNA	-1.29026	-0.994817	0.0221472	0.997791
UBC	ENSG00000150991.17	protein_coding	0.407185	8.99963	0.0222501	0.997791
VRK3	ENSG00000105053.12	protein_coding	0.403667	5.38057	0.0222806	0.997791
ENSG00000276853	ENSG00000276853.1	lncRNA	-1.04181	-0.0439473	0.0223476	0.997791
ENSG00000290981	ENSG00000290981.2	lncRNA	-1.69217	-2.42475	0.0224412	0.997791
CCNB1IP1P2	ENSG00000230860.1	processed_pseudogene	1.59172	-4.26425	0.0225413	0.997791
LINC02582	ENSG00000261780.4	lncRNA	-1.72678	-2.55754	0.0226086	0.997791
ENSG00000248165	ENSG00000248165.1	lncRNA	-1.05911	-0.918902	0.0226154	0.997791
FAM180A	ENSG00000189320.9	protein_coding	-0.876374	-0.413869	0.0226386	0.997791
H2BC21	ENSG00000184678.11	protein_coding	0.605511	5.07903	0.0226756	0.997791
RNU6-1214P	ENSG00000200520.1	snRNA	-1.60681	-3.19126	0.0227154	0.997791
MAP3K2-DT	ENSG00000236682.5	lncRNA	0.771851	1.82676	0.0227628	0.997791
EEF1A1P45	ENSG00000244503.1	processed_pseudogene	1.34328	-4.38368	0.0227834	0.997791
ENSG00000227549	ENSG00000227549.3	lncRNA	-1.8068	-3.22791	0.0228092	0.997791
KMT5A	ENSG00000183955.14	protein_coding	0.346173	5.1272	0.0229556	0.997791
ENSG00000303560	ENSG00000303560.1	lncRNA	1.52179	-3.33979	0.023074	0.997791
ENSG00000233367	ENSG00000233367.1	lncRNA	-0.757824	-0.313827	0.0230907	0.997791
ENSG00000292246	ENSG00000292246.1	lncRNA	-1.84991	-3.4075	0.0231098	0.997791
RPL30P2	ENSG00000234272.1	processed_pseudogene	-1.02589	-1.28193	0.0231268	0.997791
CD1A	ENSG00000158477.8	protein_coding	2.26662	-2.2207	0.0231685	0.997791
KRT18	ENSG00000111057.12	protein_coding	0.525107	7.13026	0.0231695	0.997791
ENSG00000298851	ENSG00000298851.1	lncRNA	-1.5271	-2.96311	0.0231718	0.997791
ENSG00000303436	ENSG00000303436.1	lncRNA	-1.17873	-1.49184	0.0231804	0.997791
ENSG00000255462	ENSG00000255462.2	lncRNA	-0.742186	1.05519	0.0232404	0.997791
ENSG00000278275	ENSG00000278275.2	transcribed_processed_pseudogene	-1.21568	-0.995886	0.0232546	0.997791
LINC01732	ENSG00000237292.2	lncRNA	1.28019	-1.02228	0.0232971	0.997791
CCSAP	ENSG00000154429.11	protein_coding	-0.541597	4.69729	0.0233312	0.997791
ENSG00000296368	ENSG00000296368.1	lncRNA	-1.80536	-3.08841	0.0234039	0.997791
ENSG00000309827	ENSG00000309827.1	lncRNA	-1.20062	-0.545273	0.0234121	0.997791
HNRNPH1P3	ENSG00000248854.1	processed_pseudogene	1.65762	-2.878	0.0235142	0.997791
ENSG00000287095	ENSG00000287095.2	lncRNA	0.939732	0.272654	0.023527	0.997791
ENSG00000289631	ENSG00000289631.2	lncRNA	-1.36182	-2.11695	0.0235399	0.997791
CEL	ENSG00000170835.17	protein_coding	1.00988	2.92923	0.0236396	0.997791
LINC01189	ENSG00000232827.4	lncRNA	-0.880959	-0.7847	0.0236964	0.997791
SLC37A1	ENSG00000160190.15	protein_coding	0.452865	5.97753	0.0237065	0.997791
NUDC	ENSG00000090273.15	protein_coding	0.75118	5.17093	0.0237213	0.997791
GPX4	ENSG00000167468.20	protein_coding	0.654083	6.49604	0.0237519	0.997791
ENSG00000243979	ENSG00000243979.2	processed_pseudogene	-1.25899	-2.62628	0.0237708	0.997791
LINC03108	ENSG00000258082.2	lncRNA	-0.937678	-1.22483	0.023778	0.997791
NDUFS5P1	ENSG00000218424.2	processed_pseudogene	-1.15703	-1.98929	0.0238502	0.997791
ENSG00000263370	ENSG00000263370.2	lncRNA	-1.41944	-1.87438	0.0239194	0.997791
ENSG00000296790	ENSG00000296790.2	lncRNA	-1.00018	0.560675	0.0240341	0.997791
ENSG00000276968	ENSG00000276968.1	lncRNA	-0.90551	-1.58393	0.0240526	0.997791
ENSG00000304435	ENSG00000304435.1	lncRNA	-0.614739	1.81872	0.0241859	0.997791
ENSG00000309281	ENSG00000309281.1	lncRNA	-1.58002	-0.450733	0.0242114	0.997791
ZNF98	ENSG00000197360.9	protein_coding	-1.70575	-2.40451	0.024247	0.997791
ENSG00000278009	ENSG00000278009.1	unprocessed_pseudogene	-1.34113	-2.29722	0.0243008	0.997791
UBE2Q2P2	ENSG00000259429.6	transcribed_unprocessed_pseudogene	-1.75073	-2.60491	0.024313	0.997791
ENSG00000304589	ENSG00000304589.1	lncRNA	-1.56037	-2.64303	0.0243852	0.997791
ENSG00000289923	ENSG00000289923.2	lncRNA	-0.785276	2.40112	0.0243999	0.997791
ENSG00000228586	ENSG00000228586.2	lncRNA	-1.1859	-2.02201	0.024449	0.997791
ENSG00000305586	ENSG00000305586.1	lncRNA	-1.33443	-1.62553	0.0245153	0.997791
GPR158	ENSG00000151025.11	protein_coding	-1.81661	-2.66768	0.0245525	0.997791
TMEM35B	ENSG00000243749.3	protein_coding	-1.37432	-2.19581	0.0245556	0.997791
PGR	ENSG00000082175.16	protein_coding	-1.19102	2.30785	0.0245634	0.997791
PFKP	ENSG00000067057.20	protein_coding	0.558607	5.87594	0.0246263	0.997791
ENSG00000310115	ENSG00000310115.1	lncRNA	-1.84005	-4.25661	0.0246463	0.997791
CAPN9	ENSG00000135773.14	protein_coding	1.32486	2.86569	0.0248316	0.997791
ENSG00000299066	ENSG00000299066.1	lncRNA	-1.03075	-1.93456	0.0248984	0.997791
RNU6-1045P	ENSG00000252130.1	snRNA	-1.35907	-1.99572	0.0249441	0.997791
TIGAR	ENSG00000078237.8	protein_coding	-0.548991	2.77354	0.0250381	0.997791
ENSG00000287536	ENSG00000287536.1	lncRNA	-1.77931	-3.11153	0.0251482	0.997791
ENSG00000307539	ENSG00000307539.1	lncRNA	-1.35507	-1.25989	0.02524	0.997791
ENSG00000307698	ENSG00000307698.1	lncRNA	1.45224	-3.0241	0.0253868	0.997791
PADI1	ENSG00000142623.11	protein_coding	1.409	2.36619	0.0254851	0.997791
NMNAT1P1	ENSG00000259167.2	processed_pseudogene	-1.53339	-2.60875	0.0255355	0.997791
C10orf67-AS1	ENSG00000224215.2	lncRNA	1.47708	-2.49606	0.0256633	0.997791
UCP2	ENSG00000175567.13	protein_coding	0.822093	6.1245	0.0256794	0.997791
PRDX5	ENSG00000126432.15	protein_coding	0.743968	6.00699	0.0257544	0.997791
TMEM30BP1	ENSG00000250995.1	processed_pseudogene	0.666771	0.445759	0.0258291	0.997791
LINC03135	ENSG00000228559.3	lncRNA	-1.15392	1.20212	0.0258607	0.997791
SIRLNT	ENSG00000253802.3	lncRNA	2.70314	-2.02236	0.0259062	0.997791
BLVRA	ENSG00000106605.12	protein_coding	0.463263	3.56221	0.0259179	0.997791
ENSG00000294153	ENSG00000294153.1	lncRNA	-2.56479	-2.29168	0.0259321	0.997791
RNU1-2	ENSG00000207005.1	snRNA	-1.18004	-0.573252	0.0260248	0.997791
ARL4AP5	ENSG00000218996.1	processed_pseudogene	-1.36313	-2.29756	0.0261219	0.997791
ZFY-AS1	ENSG00000233070.2	lncRNA	1.88668	-1.2291	0.0261699	0.997791
MSTN	ENSG00000138379.5	protein_coding	-1.59914	-1.64329	0.0261797	0.997791
TM4SF20	ENSG00000168955.4	protein_coding	-1.49108	-1.58249	0.0261868	0.997791
AVPR1A	ENSG00000166148.4	protein_coding	-0.996665	2.35444	0.0263012	0.997791
CAPS	ENSG00000105519.19	protein_coding	1.06892	6.64751	0.0264091	0.997791
ENSG00000301056	ENSG00000301056.1	lncRNA	1.621	1.95116	0.0264106	0.997791
ENSG00000290573	ENSG00000290573.2	lncRNA	-1.04119	-2.48777	0.0264638	0.997791
SCN4A	ENSG00000007314.12	protein_coding	-1.03318	0.774499	0.0265214	0.997791
ENSG00000261131	ENSG00000261131.1	lncRNA	0.983502	-0.356716	0.0265325	0.997791
ENSG00000257643	ENSG00000257643.1	processed_pseudogene	-1.4062	-2.28797	0.026616	0.997791
ENSG00000293472	ENSG00000293472.2	lncRNA	1.54157	-4.72314	0.0266457	0.997791
RNU6-540P	ENSG00000207352.1	snRNA	-1.43264	-2.97505	0.0266702	0.997791
HMGA1	ENSG00000137309.22	protein_coding	0.65621	6.72189	0.0266877	0.997791
SLC25A47	ENSG00000140107.12	protein_coding	-1.15673	-1.70139	0.0268015	0.997791
DSCAML1	ENSG00000177103.15	protein_coding	1.18992	2.24844	0.0269374	0.997791
MIR548A1HG	ENSG00000283408.3	lncRNA	1.4482	-3.12916	0.0269876	0.997791
CCL17	ENSG00000102970.11	protein_coding	1.20863	-0.782847	0.0269915	0.997791
ENSG00000293608	ENSG00000293608.1	lncRNA	1.37925	-4.53152	0.0271971	0.997791
ENSG00000276289	ENSG00000276289.6	artifact	1.30741	1.59754	0.0272417	0.997791
TMCC3	ENSG00000057704.14	protein_coding	-0.724726	4.53859	0.0273475	0.997791
ENSG00000306963	ENSG00000306963.1	lncRNA	-0.799448	1.12802	0.027375	0.997791
PTPRN2	ENSG00000155093.20	protein_coding	0.707954	5.44938	0.0274143	0.997791
ENSG00000269967	ENSG00000269967.1	lncRNA	-0.834416	-0.282913	0.0274794	0.997791
ENSG00000301846	ENSG00000301846.1	lncRNA	-1.79164	-1.20317	0.0275031	0.997791
ENSG00000289310	ENSG00000289310.1	lncRNA	-1.52555	-2.33981	0.0275035	0.997791
NLGN4Y-AS1	ENSG00000228787.1	lncRNA	1.58092	-2.67658	0.0275337	0.997791
UQCC6	ENSG00000204954.11	protein_coding	-0.40422	2.84751	0.0275405	0.997791
MYO15A	ENSG00000091536.20	protein_coding	1.01029	2.5858	0.0275597	0.997791
PTPRN2-AS1	ENSG00000233038.8	lncRNA	0.899615	0.693848	0.0275936	0.997791
FNDC8	ENSG00000073598.6	protein_coding	1.29906	-2.73147	0.0276585	0.997791
MARK3P3	ENSG00000243022.1	processed_pseudogene	1.41696	-2.39025	0.02774	0.997791
POT1-AS1	ENSG00000224897.10	lncRNA	-1.24031	-1.51055	0.0277826	0.997791
ENSG00000295703	ENSG00000295703.1	lncRNA	1.62229	-3.09634	0.0278376	0.997791
MYG1	ENSG00000139637.15	protein_coding	1.23915	-2.81166	0.0278664	0.997791
ENSG00000299041	ENSG00000299041.1	lncRNA	1.60656	-2.37372	0.0278996	0.997791
ENSG00000261114	ENSG00000261114.1	lncRNA	-0.688467	0.843519	0.0279856	0.997791
ENSG00000288600	ENSG00000288600.2	lncRNA	-1.41275	-3.75799	0.028299	0.997791
GLT8D2	ENSG00000120820.14	protein_coding	-0.750959	3.5054	0.0283417	0.997791
ENSG00000261592	ENSG00000261592.1	lncRNA	-0.954078	-0.214602	0.0283803	0.997791
LINC01996	ENSG00000261863.2	lncRNA	0.895307	0.208166	0.028428	0.997791
ENSG00000299270	ENSG00000299270.1	lncRNA	1.54747	-3.03475	0.0284503	0.997791
ANXA2P2	ENSG00000231991.4	processed_pseudogene	0.406721	7.68938	0.0285316	0.997791
ENSG00000305135	ENSG00000305135.1	lncRNA	-1.31787	-1.49294	0.0285321	0.997791
ALOX12P2	ENSG00000291084.2;ENSG00000291084.2;ENSG00000291084.2;ENSG00000291084.2;ENSG00000291084.2;ENSG00000291084.2;ENSG00000291084.2;ENSG00000291084.2;ENSG00000291084.2;ENSG00000291084.2;ENSG00000291084.2;ENSG00000291084.2;ENSG00000291084.2;ENSG00000291084.2;ENSG00000291084.2;ENSG00000291084.2;ENSG00000291084.2;ENSG00000291084.2;ENSG00000291084.2;ENSG00000291084.2;ENSG00000291084.2;ENSG00000291084.2;ENS…	lncRNA;lncRNA;lncRNA;lncRNA;lncRNA;lncRNA;lncRNA;lncRNA;lncRNA;lncRNA;lncRNA;lncRNA;lncRNA;lncRNA;lncRNA;lncRNA;lncRNA;lncRNA;lncRNA;lncRNA;lncRNA;lncRNA;lncRNA;lncRNA;lncRNA;lncRNA;lncRNA;lncRNA;lncRNA;lncRNA;lncRNA;lncRNA;lncRNA;lncRNA;lncRNA;lncRNA;lncRNA;lncRNA;lncRNA;lncRNA;lncRNA;lncRNA;lncRNA;lncRNA;lncRNA;lncRNA;lncRNA;lncRNA;lncRNA;lncRNA;lncRNA;lncRNA;transcribed_unprocessed_pseudogene;…	0.736989	3.57971	0.0285475	0.997791
LRAT	ENSG00000121207.13	protein_coding	-0.620396	1.43633	0.028602	0.997791
ENSG00000285016	ENSG00000285016.2	lncRNA	1.73914	-2.41644	0.028741	0.997791
SLC12A1	ENSG00000074803.21	protein_coding	-1.82864	-2.31032	0.0287449	0.997791
ENSG00000272509	ENSG00000272509.1	lncRNA	-1.15316	-1.46579	0.0288035	0.997791
PMM2P2	ENSG00000267116.1	processed_pseudogene	1.64396	-4.27055	0.0288374	0.997791
ENSG00000181123	ENSG00000181123.9	lncRNA	1.26137	2.38348	0.0289221	0.997791
ENSG00000287040	ENSG00000287040.1	lncRNA	-0.973737	-2.13775	0.0289325	0.997791
LINC02147	ENSG00000249797.3	lncRNA	-1.15783	-0.159995	0.0290039	0.997791
LRRC10B	ENSG00000204950.4	protein_coding	1.30611	4.91822	0.029067	0.997791
ENSG00000250057	ENSG00000250057.1	lncRNA	-1.48035	-2.19471	0.0290801	0.997791
ENSG00000287378	ENSG00000287378.2	lncRNA	-1.03335	-1.32547	0.0291404	0.997791
PABPC5	ENSG00000174740.8	protein_coding	-1.54599	-0.123153	0.0291863	0.997791
ENSG00000253177	ENSG00000253177.3	lncRNA	-1.49582	-1.03643	0.0292781	0.997791
LINC02033	ENSG00000279727.1	lncRNA	-0.995714	-0.771776	0.0293664	0.997791
SCAND3	ENSG00000232040.5	protein_coding	-0.63638	1.12969	0.0295078	0.997791
ENSG00000303426	ENSG00000303426.1	lncRNA	-1.1166	-0.939487	0.0295695	0.997791
PYDC5	ENSG00000289721.1	protein_coding	-1.02476	-0.144261	0.0295904	0.997791
ENSG00000286134	ENSG00000286134.3	lncRNA	2.16937	-3.26786	0.0296087	0.997791
KRT8P28	ENSG00000223810.2	processed_pseudogene	-1.65592	-4.57925	0.0296639	0.997791
ENSG00000302359	ENSG00000302359.1	lncRNA	-1.09391	0.672738	0.0296777	0.997791
RNA5SP496	ENSG00000212542.1	rRNA_pseudogene	1.55907	-3.3253	0.0297466	0.997791
ATOX1	ENSG00000177556.13	protein_coding	0.376579	3.97487	0.0297811	0.997791
MYH14	ENSG00000105357.21	protein_coding	0.768226	7.53768	0.0299544	0.997791
GPR34	ENSG00000171659.17	protein_coding	-0.873244	2.24679	0.0299654	0.997791
ENSG00000251244	ENSG00000251244.4	lncRNA	-1.66638	-2.48112	0.0300036	0.997791
LINC02889	ENSG00000236039.4	lncRNA	0.852152	1.07709	0.0300214	0.997791
CRYBA1	ENSG00000108255.8	protein_coding	-0.747575	-0.322774	0.0302029	0.997791
ENSG00000251434	ENSG00000251434.1	lncRNA	2.11459	-2.36884	0.0303308	0.997791
ENSG00000305809	ENSG00000305809.1	lncRNA	1.42973	-2.91059	0.0303711	0.997791
ENSG00000307576	ENSG00000307576.1	lncRNA	-1.34805	-1.29134	0.0304962	0.997791
SKP1	ENSG00000113558.20	protein_coding	-0.403224	5.57321	0.0305107	0.997791
FERMT1	ENSG00000101311.18	protein_coding	0.667066	3.97744	0.0305303	0.997791
CLCNKB	ENSG00000184908.21	protein_coding	1.17117	2.68562	0.0305957	0.997791
LINC00574	ENSG00000231690.6	lncRNA	-1.29165	-1.94517	0.0306185	0.997791
ENSG00000279397	ENSG00000279397.1	TEC	1.64614	-2.73787	0.0307014	0.997791
ENSG00000307696	ENSG00000307696.1	lncRNA	1.34752	-2.68877	0.0307117	0.997791
KIAA1191-AS1	ENSG00000250909.1	lncRNA	-0.786442	-0.616493	0.0307946	0.997791
SLC6A12	ENSG00000111181.14	protein_coding	1.22617	-0.710663	0.0308209	0.997791
AKT3	ENSG00000117020.19	protein_coding	-0.572994	5.73654	0.0309301	0.997791
BCAS1	ENSG00000064787.15	protein_coding	0.96397	4.54351	0.030939	0.997791
ZNF286B	ENSG00000290687.1;ENSG00000249459.12;ENSG00000249459.12;ENSG00000290687.1;ENSG00000290687.1;ENSG00000249459.12;ENSG00000290687.1	lncRNA;transcribed_unprocessed_pseudogene;transcribed_unprocessed_pseudogene;lncRNA;lncRNA;transcribed_unprocessed_pseudogene;lncRNA	-0.652883	1.11865	0.0309782	0.997791
ENSG00000306808	ENSG00000306808.1	lncRNA	0.798047	1.53606	0.0310105	0.997791
KCNE3	ENSG00000175538.12	protein_coding	1.07865	4.37066	0.0310141	0.997791
ENSG00000260310	ENSG00000260310.1	lncRNA	-0.976592	-0.643766	0.0310428	0.997791
MIR3134	ENSG00000264354.1	miRNA	1.44574	-1.63418	0.0310599	0.997791
PIK3R1	ENSG00000145675.17	protein_coding	-0.526071	8.05722	0.0310662	0.997791
IGLV2-33	ENSG00000211656.3	IG_V_gene	2.04254	-3.41023	0.0311292	0.997791
ENSG00000273565	ENSG00000273565.3	lncRNA	-0.74728	-1.29693	0.0311342	0.997791
ENSG00000302139	ENSG00000302139.1	lncRNA	1.76751	-4.2247	0.0311688	0.997791
REC8	ENSG00000100918.15	protein_coding	0.672066	5.23133	0.0312167	0.997791
ENSG00000287377	ENSG00000287377.1	lncRNA	-1.20453	-0.993784	0.0312226	0.997791
MIR548K	ENSG00000221333.1	miRNA	-1.48826	-2.16137	0.0312268	0.997791
ENSG00000301446	ENSG00000301446.1	lncRNA	-1.25254	-2.71402	0.0312382	0.997791
ENSG00000262079	ENSG00000262079.2	lncRNA	-1.33626	-1.69928	0.031241	0.997791
ENSG00000301690	ENSG00000301690.1	lncRNA	1.22326	-0.583797	0.031244	0.997791
MIR5690	ENSG00000265527.1	miRNA	-2.16172	-0.982072	0.0312685	0.997791
TPPP3	ENSG00000159713.12	protein_coding	1.27645	6.80476	0.0313736	0.997791
ARHGEF34P	ENSG00000204959.4	transcribed_unprocessed_pseudogene	0.596188	3.86359	0.0314089	0.997791
RASAL2-AS1	ENSG00000224687.3	lncRNA	-0.80268	0.673042	0.0316278	0.997791
LINC01165	ENSG00000229081.1	lncRNA	-1.50388	-2.63053	0.0316936	0.997791
ENSG00000299164	ENSG00000299164.1	lncRNA	-1.05758	0.158953	0.0317818	0.997791
C7orf25	ENSG00000136197.15	protein_coding	-0.787251	-1.02802	0.0317885	0.997791
MTND5P26	ENSG00000234886.1	processed_pseudogene	-1.2121	-1.53541	0.0318111	0.997791
CEP72	ENSG00000112877.9	protein_coding	0.908607	3.9925	0.0319408	0.997791
ENSG00000279416	ENSG00000279416.1	TEC	-1.21011	-1.71911	0.0319524	0.997791
HPCAL4	ENSG00000116983.14	protein_coding	1.11592	-1.96318	0.0320515	0.997791
CHP2	ENSG00000166869.4	protein_coding	1.69781	2.97573	0.0322179	0.997791
RNU1-109P	ENSG00000206687.1	snRNA	-0.976635	-1.7462	0.0322744	0.997791
ENSG00000305798	ENSG00000305798.1	lncRNA	-1.01449	-3.14841	0.0323689	0.997791
SUSD5	ENSG00000173705.9	protein_coding	-0.739685	2.09741	0.0324077	0.997791
GRK5-AS1	ENSG00000236426.6	lncRNA	-0.981184	-0.210936	0.0324226	0.997791
TNFAIP6	ENSG00000123610.5	protein_coding	-0.855704	-0.181584	0.032443	0.997791
SLC9A9-AS1	ENSG00000240012.1	lncRNA	-0.994267	-1.38354	0.032472	0.997791
LINC02997	ENSG00000249364.8	lncRNA	-1.62797	-1.61914	0.0325017	0.997791
RPLP0P3	ENSG00000240023.1	processed_pseudogene	-1.1126	-4.31206	0.0325533	0.997791
ATP6V0D2	ENSG00000147614.5	protein_coding	1.99076	-1.21165	0.0325876	0.997791
MOXD1	ENSG00000079931.16	protein_coding	-0.73176	3.73009	0.0326302	0.997791
CERS4	ENSG00000090661.14	protein_coding	0.61998	5.30845	0.0326839	0.997791
MYOZ2	ENSG00000172399.7	protein_coding	-1.14949	-1.42091	0.0326936	0.997791
ENSG00000304590	ENSG00000304590.1	lncRNA	-1.27959	-2.69064	0.0327781	0.997791
LINC01712	ENSG00000231364.4	lncRNA	-0.917295	0.333585	0.0327794	0.997791
ENSG00000309205	ENSG00000309205.1	lncRNA	-1.3814	-3.16606	0.0329527	0.997791
PRMT8	ENSG00000111218.13	protein_coding	1.53982	-1.1975	0.0329647	0.997791
ENSG00000226571	ENSG00000226571.3	lncRNA	-0.732964	-0.366783	0.0330004	0.997791
NAIPP4	ENSG00000251634.2	transcribed_unprocessed_pseudogene	-0.837603	-0.0486765	0.0330133	0.997791
MED15	ENSG00000099917.18	protein_coding	0.432362	6.43848	0.0330418	0.997791
ENSG00000302982	ENSG00000302982.1	lncRNA	1.41432	-1.44962	0.0330735	0.997791
RNU6ATAC23P	ENSG00000221375.1	snRNA	-1.41124	-3.85032	0.0331098	0.997791
ENSG00000297327	ENSG00000297327.1	lncRNA	-1.45829	-2.78653	0.0333375	0.997791
ENSG00000279324	ENSG00000279324.1	TEC	1.92212	-2.22444	0.0334149	0.997791
ENSG00000290117	ENSG00000290117.2	lncRNA	-0.652043	-0.170753	0.0334987	0.997791
SCPPPQ1	ENSG00000272856.2	protein_coding	-1.60056	-1.28083	0.0335061	0.997791
ENSG00000271727	ENSG00000271727.3	lncRNA	-0.885847	-1.36252	0.0335549	0.997791
CCL18	ENSG00000275385.2	protein_coding	3.89811	-1.71376	0.0335671	0.997791
LEMD3	ENSG00000174106.4	protein_coding	-0.28648	5.65708	0.033596	0.997791
ANKRD62	ENSG00000181626.12	protein_coding	1.62449	-1.41595	0.0336141	0.997791
HAPLN1	ENSG00000145681.12	protein_coding	-1.92296	0.217668	0.0336785	0.997791
ENSG00000301217	ENSG00000301217.1	lncRNA	-1.49142	-2.98056	0.0337084	0.997791
ENSG00000297349	ENSG00000297349.1	lncRNA	-0.778884	-0.159508	0.0337697	0.997791
RN7SKP69	ENSG00000202260.1	misc_RNA	-1.12545	-1.16529	0.0338368	0.997791
HNF4A	ENSG00000101076.21	protein_coding	1.55655	-3.2819	0.0339888	0.997791
PPP4R4	ENSG00000119698.13	protein_coding	0.920566	1.19353	0.0340812	0.997791
ENSG00000288703	ENSG00000288703.2	lncRNA	1.34442	-2.78603	0.0341358	0.997791
ENSG00000229853	ENSG00000229853.1	processed_pseudogene	-0.893917	-0.300563	0.0341683	0.997791
TMEM9B-AS1	ENSG00000254860.8	lncRNA	-0.484971	3.57053	0.0342486	0.997791
ACTN2	ENSG00000077522.16	protein_coding	-1.28762	0.0670806	0.0343376	0.997791
ENSG00000297653	ENSG00000297653.1	lncRNA	-0.652848	0.0390516	0.0344375	0.997791
ENSG00000305449	ENSG00000305449.1	lncRNA	0.899938	-1.15195	0.0344982	0.997791
ENSG00000309976	ENSG00000309976.1	lncRNA	-1.04858	0.16685	0.0345594	0.997791
ADH1C	ENSG00000248144.7	protein_coding	1.45217	6.19817	0.0345692	0.997791
AUTS2	ENSG00000158321.19	protein_coding	0.349487	7.65934	0.0346435	0.997791
PRKAR2B	ENSG00000005249.15	protein_coding	-0.619312	4.92482	0.0346961	0.997791
SEC14L6	ENSG00000214491.9	protein_coding	1.08615	0.557345	0.0347387	0.997791
BPIFB5P	ENSG00000233146.1	unitary_pseudogene	-1.48851	-3.79695	0.0347788	0.997791
SOCS2-AS1	ENSG00000246985.9	lncRNA	-0.775036	1.21626	0.034799	0.997791
ENSG00000308462	ENSG00000308462.1	lncRNA	-0.936665	-0.841287	0.0348824	0.997791
LINC02915	ENSG00000175746.8	lncRNA	-0.854495	-0.645605	0.0349543	0.997791
FAUP2	ENSG00000237806.1	processed_pseudogene	1.5351	-3.14383	0.0349768	0.997791
ENSG00000303173	ENSG00000303173.1	lncRNA	-1.88392	-3.46654	0.0350637	0.997791
CSPG4P10	ENSG00000276710.5	transcribed_unprocessed_pseudogene	-0.855146	0.15162	0.0351468	0.997791
ENSG00000295749	ENSG00000295749.1	lncRNA	-1.1472	-2.14021	0.0352038	0.997791
RPL5P2	ENSG00000237068.1	processed_pseudogene	-1.25882	-2.84512	0.0353205	0.997791
FGF10	ENSG00000070193.6	protein_coding	-0.820809	3.28009	0.0353303	0.997791
TALDO1	ENSG00000177156.12	protein_coding	0.450385	5.89371	0.0354419	0.997791
ZNF165	ENSG00000197279.6	protein_coding	0.610894	1.23269	0.0354849	0.997791
HRG-AS1	ENSG00000197099.9	lncRNA	1.9776	-3.43396	0.035559	0.997791
APELA	ENSG00000248329.7	protein_coding	1.50526	-0.407006	0.035576	0.997791
ALOX12B	ENSG00000179477.11	protein_coding	-1.38275	-1.42723	0.0355819	0.997791
EIPR1	ENSG00000032389.14	protein_coding	0.541053	3.80525	0.035607	0.997791
ENSG00000279128	ENSG00000279128.1	TEC	-1.63514	-2.85621	0.0356167	0.997791
LGALS9B	ENSG00000170298.17	protein_coding	1.56258	2.21583	0.0356181	0.997791
ENSG00000283175	ENSG00000283175.2	lncRNA	-1.97456	-2.26053	0.0357783	0.997791
P2RX4	ENSG00000135124.17	protein_coding	0.421783	4.623	0.035798	0.997791
LINC02535	ENSG00000234155.2	lncRNA	1.43708	-3.15607	0.0358713	0.997791
DPY19L1	ENSG00000173852.17	protein_coding	-0.382768	5.03134	0.0359103	0.997791
LIX1	ENSG00000145721.13	protein_coding	-1.29682	-2.12724	0.0359515	0.997791
RNY1P14	ENSG00000207155.1	misc_RNA	1.23658	-2.43131	0.0359587	0.997791
LARP1P1	ENSG00000217159.2	processed_pseudogene	1.30652	-2.61174	0.0359833	0.997791
ENSG00000305142	ENSG00000305142.1	lncRNA	-1.75635	-3.3856	0.0360428	0.997791
F8A2	ENSG00000288709.1	protein_coding	-1.87003	-3.01543	0.0362383	0.997791
WARS2-IT1	ENSG00000224238.2	lncRNA	-0.692213	-0.547223	0.0362549	0.997791
ENSG00000280222	ENSG00000280222.1	TEC	-1.75779	-1.35301	0.0362872	0.997791
NAMPT	ENSG00000105835.14	protein_coding	-0.658573	7.36897	0.0363082	0.997791
PEG10	ENSG00000242265.6	protein_coding	-0.624457	3.92936	0.0363235	0.997791
ENSG00000237115	ENSG00000237115.2	processed_pseudogene	-1.77226	-1.29604	0.0363681	0.997791
NAGA	ENSG00000198951.13	protein_coding	0.424819	5.71703	0.0364567	0.997791
ENSG00000266644	ENSG00000266644.1	lncRNA	-1.31342	-0.807766	0.0365167	0.997791
ENSG00000272397	ENSG00000272397.1	lncRNA	-1.20381	-2.99381	0.0366471	0.997791
LINC02958	ENSG00000265752.4	lncRNA	0.716372	1.91771	0.0366852	0.997791
UST-AS1	ENSG00000227660.2	lncRNA	-1.11137	-1.02835	0.0367414	0.997791
PTGER3	ENSG00000050628.22	protein_coding	-0.843133	4.65355	0.0368853	0.997791
ENSG00000305292	ENSG00000305292.1	lncRNA	1.33193	-3.07806	0.0369153	0.997791
FOXA3	ENSG00000170608.4	protein_coding	2.18532	1.16185	0.0369159	0.997791
AGBL1	ENSG00000273540.5	protein_coding	1.37313	-1.82983	0.0369219	0.997791
ENSG00000270324	ENSG00000270324.1	processed_pseudogene	-1.32132	-2.15101	0.0370173	0.997791
WEE2P1	ENSG00000254672.1	processed_pseudogene	-0.861743	-0.324589	0.0370198	0.997791
ZNF470	ENSG00000197016.13	protein_coding	-0.518772	3.40432	0.0370346	0.997791
VSTM2L	ENSG00000132821.13	protein_coding	1.22328	4.56195	0.0370525	0.997791
ENSG00000254787	ENSG00000254787.2	lncRNA	-1.6044	-3.60586	0.0370754	0.997791
ENSG00000307927	ENSG00000307927.1	lncRNA	1.0375	1.02959	0.037127	0.997791
LINC01756	ENSG00000230523.1	lncRNA	-0.797655	0.0128155	0.0371463	0.997791
ENSG00000288755	ENSG00000288755.2	lncRNA	1.20269	-2.40207	0.0372584	0.997791
LIN7A	ENSG00000111052.9	protein_coding	-0.77955	1.31384	0.037355	0.997791
ENSG00000299042	ENSG00000299042.1	lncRNA	-1.05444	-2.42494	0.0373784	0.997791
WNT4	ENSG00000162552.16	protein_coding	0.705075	3.76802	0.0374847	0.997791
ENSG00000310461	ENSG00000310461.1	lncRNA	1.13596	-4.86896	0.0374937	0.997791
ENSG00000307181	ENSG00000307181.1	lncRNA	-0.610548	1.63606	0.0376133	0.997791
UNC5B-AS1	ENSG00000237512.8	lncRNA	0.875703	1.45938	0.0376485	0.997791
EIF3C	ENSG00000184110.16	protein_coding	0.52055	6.20738	0.0376968	0.997791
PCARE	ENSG00000179270.7	protein_coding	1.15051	-0.817193	0.0377024	0.997791
HAP1	ENSG00000173805.17	protein_coding	1.02302	2.33271	0.0377083	0.997791
ENSG00000303184	ENSG00000303184.1	lncRNA	-1.35467	-2.70787	0.0377115	0.997791
SGSM3-AS1	ENSG00000229999.6	lncRNA	-0.804256	1.05305	0.0377226	0.997791
LINC01023	ENSG00000272523.3	lncRNA	-0.893695	-0.537814	0.0377382	0.997791
SAXO4	ENSG00000162148.12	protein_coding	0.928259	2.8211	0.0378268	0.997791
EZR	ENSG00000092820.20	protein_coding	0.545029	7.90246	0.03789	0.997791
PTPRG	ENSG00000144724.20	protein_coding	-0.394398	6.69939	0.0379068	0.997791
ENSG00000297188	ENSG00000297188.1	lncRNA	-1.02866	0.474763	0.0379074	0.997791
ENSG00000304205	ENSG00000304205.1	lncRNA	1.47774	-2.65471	0.0379179	0.997791
ENSG00000262020	ENSG00000262020.1	lncRNA	-0.65148	-0.291747	0.0379288	0.997791
ENSG00000309467	ENSG00000309467.1	lncRNA	-1.09916	-1.79885	0.037943	0.997791
SLC16A14	ENSG00000163053.12	protein_coding	-0.543668	4.22533	0.0379792	0.997791
ENSG00000260695	ENSG00000260695.1	lncRNA	-2.08284	-1.62438	0.0380606	0.997791
CSPG5	ENSG00000114646.10	protein_coding	0.772266	0.271531	0.0380621	0.997791
RNU6-780P	ENSG00000212332.1	snRNA	-1.13833	-1.80248	0.0381666	0.997791
ENSG00000206567	ENSG00000206567.11	lncRNA	0.733599	2.16122	0.0381961	0.997791
ENSG00000226465	ENSG00000226465.6	lncRNA	-0.575622	1.34667	0.0382067	0.997791
ENSG00000300304	ENSG00000300304.1	lncRNA	1.04456	-0.943248	0.0382532	0.997791
ENSG00000278952	ENSG00000278952.1	TEC	-0.755631	-0.184101	0.0382832	0.997791
ZFPM2-AS1	ENSG00000251003.10	lncRNA	-1.08454	-1.70879	0.0384439	0.997791
ENSG00000286035	ENSG00000286035.1	lncRNA	0.820753	1.1005	0.0385265	0.997791
RNF39	ENSG00000204618.10	protein_coding	0.880791	4.02957	0.0385562	0.997791
ENSG00000255670	ENSG00000255670.1	lncRNA	-0.759739	-0.144637	0.0385953	0.997791
ENSG00000298189	ENSG00000298189.1	lncRNA	-0.846192	0.253339	0.0386019	0.997791
RPL5P5	ENSG00000213051.3	processed_pseudogene	-1.40524	-2.19021	0.0386126	0.997791
ENSG00000296097	ENSG00000296097.1	lncRNA	1.33134	-1.43894	0.0386214	0.997791
CCDC78	ENSG00000162004.20	protein_coding	1.07813	5.64401	0.0388286	0.997791
ALDH1A2	ENSG00000128918.16	protein_coding	-0.792994	5.17279	0.0389526	0.997791
ENSG00000279822	ENSG00000279822.1	TEC	-0.913597	-1.0722	0.0389533	0.997791
LDHAP7	ENSG00000235847.2	processed_pseudogene	1.00491	-0.910613	0.0390661	0.997791
GARIN4	ENSG00000162771.8	protein_coding	-1.31817	-3.77625	0.0391357	0.997791
KGD4	ENSG00000134056.13	protein_coding	-0.564674	1.64208	0.0391724	0.997791
RNF175	ENSG00000145428.16	protein_coding	-0.819456	0.674187	0.0391961	0.997791
ENSG00000285412	ENSG00000285412.2	lncRNA	-1.55804	-2.95564	0.039214	0.997791
SNTG2-AS1	ENSG00000235688.4	lncRNA	-0.98951	0.921418	0.0393221	0.997791
POM121L15P	ENSG00000293159.2;ENSG00000293159.2;ENSG00000293159.2;ENSG00000161103.12;ENSG00000293159.2;ENSG00000293159.2;ENSG00000293159.2;ENSG00000293159.2;ENSG00000293159.2;ENSG00000293159.2;ENSG00000293159.2;ENSG00000293159.2;ENSG00000293159.2;ENSG00000293159.2;ENSG00000293159.2;ENSG00000293159.2;ENSG00000293159.2;ENSG00000293159.2;ENSG00000293159.2;ENSG00000293159.2;ENSG00000293159.2;ENSG00000293159.2;EN…	lncRNA;lncRNA;lncRNA;transcribed_processed_pseudogene;lncRNA;lncRNA;lncRNA;lncRNA;lncRNA;lncRNA;lncRNA;lncRNA;lncRNA;lncRNA;lncRNA;lncRNA;lncRNA;lncRNA;lncRNA;lncRNA;lncRNA;lncRNA;lncRNA;lncRNA;lncRNA;lncRNA;lncRNA;lncRNA;lncRNA;lncRNA;lncRNA	1.41053	-3.00317	0.0395399	0.997791
LINC02925	ENSG00000234869.2	lncRNA	0.831179	3.00298	0.0396552	0.997791
NTNG1	ENSG00000162631.21	protein_coding	-1.08785	0.26096	0.0398508	0.997791
ENSG00000303997	ENSG00000303997.1	lncRNA	-0.88677	-0.738153	0.0398691	0.997791
RNU6-141P	ENSG00000222431.1	snRNA	1.36098	-2.95774	0.0398889	0.997791
RN7SL15P	ENSG00000264573.2	misc_RNA	-1.2244	-0.951174	0.0399679	0.997791
CAPNS1	ENSG00000126247.12	protein_coding	0.303597	7.47667	0.0399861	0.997791
MANSC4	ENSG00000205693.4	protein_coding	-1.17683	-2.78839	0.0400837	0.997791
SGK1	ENSG00000118515.13	protein_coding	-0.550145	8.19783	0.0401385	0.997791
PCGF7P	ENSG00000268140.1	processed_pseudogene	0.992499	-1.18711	0.0401482	0.997791
PLAT	ENSG00000104368.20	protein_coding	-0.64291	5.95452	0.0401827	0.997791
METTL21C	ENSG00000139780.8	protein_coding	-1.40713	-2.45902	0.0402007	0.997791
NUAK2	ENSG00000163545.11	protein_coding	0.579496	4.10002	0.040238	0.997791
ENSG00000296096	ENSG00000296096.1	lncRNA	-1.30962	-1.85456	0.0402399	0.997791
ENSG00000282843	ENSG00000282843.1	lncRNA	1.5551	-3.23776	0.040264	0.997791
ENSG00000306853	ENSG00000306853.1	lncRNA	1.32112	-3.21505	0.0402653	0.997791
ENSG00000237329	ENSG00000237329.2	processed_pseudogene	-0.767858	-0.23231	0.0403317	0.997791
MIR609	ENSG00000208033.1	miRNA	1.71134	-3.03081	0.0403361	0.997791
TMT1B	ENSG00000170439.8	protein_coding	1.27482	-2.14431	0.0403979	0.997791
NWD1	ENSG00000188039.17	protein_coding	0.776964	7.44431	0.0403986	0.997791
RPL31P47	ENSG00000233541.4	processed_pseudogene	-0.843782	-2.66742	0.0404036	0.997791
TOGARAM2	ENSG00000189350.14	protein_coding	1.21642	4.98251	0.0405235	0.997791
ENSG00000310434	ENSG00000310434.1	lncRNA	-1.36932	-2.08809	0.0405835	0.997791
GHRHR	ENSG00000106128.20	protein_coding	-1.3483	-1.83254	0.0406023	0.997791
HMGA1P3	ENSG00000258011.2	processed_pseudogene	1.08675	-2.30311	0.0406169	0.997791
LINC00534	ENSG00000253394.7	lncRNA	-0.798278	-1.82856	0.0406833	0.997791
ENSG00000293094	ENSG00000293094.1	lncRNA	-1.48373	-1.17377	0.0407091	0.997791
AGXT	ENSG00000172482.6	protein_coding	1.41043	-3.57433	0.040727	0.997791
ACTN4	ENSG00000130402.15	protein_coding	0.3437	8.60242	0.0407302	0.997791
BECN1	ENSG00000126581.14	protein_coding	0.353831	5.00318	0.0407866	0.997791
SF3B4	ENSG00000143368.11	protein_coding	0.426363	5.30505	0.0408289	0.997791
ENSG00000273156	ENSG00000273156.2	lncRNA	-0.711356	1.35098	0.0408643	0.997791
INSYN2A	ENSG00000188916.10	protein_coding	-0.542082	2.11137	0.0408836	0.997791
CD101	ENSG00000134256.14	protein_coding	0.600061	2.72279	0.0409172	0.997791
STRA6	ENSG00000137868.20	protein_coding	0.973338	4.27812	0.0409283	0.997791
GLRA1	ENSG00000145888.11	protein_coding	-0.872195	-0.983455	0.0409767	0.997791
ENSG00000229021	ENSG00000229021.3	lncRNA	0.888139	-0.829839	0.0409858	0.997791
ENSG00000273489	ENSG00000273489.1	lncRNA	-0.658294	1.11584	0.041012	0.997791
CGN	ENSG00000143375.16	protein_coding	0.512181	6.07934	0.0412133	0.997791
MEIOC	ENSG00000180336.19	protein_coding	-0.833999	0.118119	0.0412422	0.997791
CDC37L1	ENSG00000106993.13	protein_coding	-0.472927	3.6734	0.0413856	0.997791
ENSG00000273444	ENSG00000273444.1	unprocessed_pseudogene	-1.34463	-2.4764	0.0414081	0.997791
ENSG00000287879	ENSG00000287879.1	lncRNA	1.15378	-1.85512	0.0416005	0.997791
ENSG00000289052	ENSG00000289052.2	lncRNA	1.35468	-2.33172	0.0416137	0.997791
ENSG00000224049	ENSG00000224049.1	lncRNA	1.34376	-2.51271	0.0416794	0.997791
ERN2	ENSG00000134398.16	protein_coding	0.796823	6.67579	0.0417061	0.997791
KCNJ18	ENSG00000260458.3	protein_coding	-1.09904	-3.35276	0.0417285	0.997791
EPN3	ENSG00000049283.20	protein_coding	0.805632	4.82633	0.0417554	0.997791
SLC52A1	ENSG00000132517.16	protein_coding	0.940488	2.09576	0.0418279	0.997791
ENSG00000274441	ENSG00000274441.1	lncRNA	-1.47108	-2.57208	0.0418482	0.997791
ANO7L1	ENSG00000237276.10	transcribed_unprocessed_pseudogene	0.929092	0.900948	0.0419059	0.997791
ENSG00000278633	ENSG00000278633.1	protein_coding	1.97638	-2.97999	0.0419269	0.997791
LRRC4	ENSG00000128594.9	protein_coding	0.588985	5.15376	0.0419462	0.997791
FCAR	ENSG00000186431.19	protein_coding	-1.15422	-0.674461	0.0419995	0.997791
RAD9B	ENSG00000151164.19	protein_coding	-0.487078	1.40042	0.0420054	0.997791
ENSG00000293738	ENSG00000293738.1	lncRNA	-0.724685	0.285289	0.0420585	0.997791
ENSG00000289263	ENSG00000289263.2	lncRNA	1.37201	-1.47763	0.0420964	0.997791
ENSG00000279447	ENSG00000279447.1	TEC	-1.18715	-1.62305	0.0422445	0.997791
ATP2C2-AS1	ENSG00000261286.1	lncRNA	0.874008	0.602746	0.0423194	0.997791
SLC6A13	ENSG00000010379.17	protein_coding	1.51099	-0.151486	0.0423613	0.997791
PAK3	ENSG00000077264.18	protein_coding	-0.697686	2.83279	0.0423731	0.997791
IFT140	ENSG00000187535.15	protein_coding	0.51591	5.77429	0.0424032	0.997791
LRRC46	ENSG00000141294.11	protein_coding	1.19508	5.1025	0.0424378	0.997791
ENSG00000287631	ENSG00000287631.1	lncRNA	1.10909	-1.9922	0.0424417	0.997791
KRT20	ENSG00000171431.5	protein_coding	-1.03775	-2.53783	0.0424627	0.997791
CAMK2B	ENSG00000058404.22	protein_coding	1.33264	-0.105442	0.0425072	0.997791
NKAIN2	ENSG00000188580.16	protein_coding	-0.90914	-0.600058	0.0425111	0.997791
ENSG00000306635	ENSG00000306635.1	lncRNA	1.23408	-0.0169503	0.0427309	0.997791
ENSG00000228692	ENSG00000228692.2	lncRNA	-0.964733	-3.38799	0.0427531	0.997791
CPED1	ENSG00000106034.19	protein_coding	-0.886036	3.80439	0.0428405	0.997791
TMEM184B-AS1	ENSG00000235246.1	lncRNA	1.13133	-1.94854	0.0428509	0.997791
MORN3	ENSG00000139714.13	protein_coding	0.878581	3.20531	0.0429396	0.997791
ENSG00000296390	ENSG00000296390.1	lncRNA	1.26319	-0.36363	0.0431997	0.997791
ASCL3	ENSG00000176009.4	protein_coding	1.05164	0.697048	0.0433127	0.997791
CCT5P1	ENSG00000250444.1	processed_pseudogene	1.22546	-1.39229	0.0434348	0.997791
TIPARP	ENSG00000163659.14	protein_coding	-0.511123	6.471	0.0434714	0.997791
ENSG00000289380	ENSG00000289380.1	lncRNA	-0.458791	0.725488	0.0434747	0.997791
ENSG00000306456	ENSG00000306456.1	lncRNA	-1.05416	-1.34727	0.0436001	0.997791
AHNAK2	ENSG00000185567.7	protein_coding	0.707067	6.70898	0.0436451	0.997791
AKAP13-AS1	ENSG00000259367.1	lncRNA	-0.679535	0.879995	0.043679	0.997791
ZNF503-AS1	ENSG00000226051.11	lncRNA	0.934007	0.0511148	0.0437086	0.997791
OXSM	ENSG00000151093.9	protein_coding	-0.490303	2.45741	0.0437462	0.997791
ENSG00000304861	ENSG00000304861.1	lncRNA	-0.788551	-0.703876	0.0437629	0.997791
TMPRSS3	ENSG00000160183.18	protein_coding	0.711361	3.50399	0.0438418	0.997791
E2F6P1	ENSG00000234764.2	processed_pseudogene	-0.947006	-2.40597	0.043873	0.997791
ENSG00000287929	ENSG00000287929.2	lncRNA	1.1877	0.733716	0.0438856	0.997791
ENSG00000241231	ENSG00000241231.3	lncRNA	-1.05805	-1.34887	0.0438857	0.997791
RPL23AP11	ENSG00000230988.3	processed_pseudogene	1.34943	-1.70424	0.043893	0.997791
ELOVL2	ENSG00000197977.5	protein_coding	-1.27128	-0.26077	0.0438982	0.997791
ENSG00000306753	ENSG00000306753.1	lncRNA	-0.675361	-3.17817	0.0439228	0.997791
BIRC7	ENSG00000101197.13	protein_coding	2.14686	-3.5284	0.043946	0.997791
KIAA1217	ENSG00000120549.20	protein_coding	0.267036	7.83766	0.04398	0.997791
CABYR	ENSG00000154040.22	protein_coding	-0.561972	1.61617	0.0440284	0.997791
ENSG00000254051	ENSG00000254051.1	processed_pseudogene	-1.33314	-3.34722	0.0440468	0.997791
FAT4	ENSG00000196159.14	protein_coding	-0.736568	6.86715	0.0440618	0.997791
ADAMTS7P1	ENSG00000274376.5	transcribed_unprocessed_pseudogene	1.09518	-0.0705473	0.044101	0.997791
IL31	ENSG00000204671.2	protein_coding	1.41256	-4.04565	0.044132	0.997791
ENSG00000252719	ENSG00000252719.1	snoRNA	-1.49332	-2.55057	0.0442343	0.997791
ENSG00000285849	ENSG00000285849.1	lncRNA	-0.943335	-1.09218	0.0442591	0.997791
KLF7-IT1	ENSG00000237892.1	lncRNA	-0.829684	0.0672269	0.0442787	0.997791
ENSG00000230495	ENSG00000230495.1	processed_pseudogene	-0.782725	-0.0128295	0.0443028	0.997791
MRFAP1L2	ENSG00000170846.17	protein_coding	0.433812	3.34787	0.0443427	0.997791
LTA	ENSG00000226979.10	protein_coding	1.4702	-1.75378	0.0443942	0.997791
KLHDC9	ENSG00000162755.15	protein_coding	0.683389	2.26071	0.0444405	0.997791
CACNA2D1-AS1	ENSG00000223770.5	lncRNA	-1.19373	-1.57728	0.0444987	0.997791
FAM72C	ENSG00000263513.7	protein_coding	-0.987529	-2.55117	0.0445394	0.997791
ENSG00000289401	ENSG00000289401.1	lncRNA	-0.505267	1.19925	0.0445421	0.997791
ENSG00000272625	ENSG00000272625.1	lncRNA	1.24572	-1.70294	0.0445913	0.997791
ENSG00000288820	ENSG00000288820.3	lncRNA	-0.783798	-0.583021	0.0445949	0.997791
ENSG00000304406	ENSG00000304406.1	lncRNA	-1.04395	-1.33217	0.0446294	0.997791
LINC02806	ENSG00000238107.2	lncRNA	-0.800195	-1.10991	0.0446523	0.997791
SNORD121A	ENSG00000238886.1	snoRNA	-1.54054	-2.74605	0.0446571	0.997791
PABPC4-AS1	ENSG00000228060.4	lncRNA	-0.636075	0.709793	0.0446992	0.997791
ENSG00000307633	ENSG00000307633.1	lncRNA	0.829605	3.14638	0.0447594	0.997791
LINC01031	ENSG00000232077.3	lncRNA	-1.22832	-1.7406	0.044763	0.997791
ENSG00000278075	ENSG00000278075.1	lncRNA	-0.953917	-0.564935	0.0447741	0.997791
ENSG00000299352	ENSG00000299352.1	lncRNA	-1.61153	-2.25076	0.0447842	0.997791
ENSG00000287308	ENSG00000287308.2	lncRNA	1.64583	-2.64877	0.0449207	0.997791
ENSG00000302983	ENSG00000302983.1	lncRNA	1.75434	-2.07788	0.0449309	0.997791
LYSMD2	ENSG00000140280.15	protein_coding	-0.455143	2.76523	0.0449375	0.997791
BCL7A	ENSG00000110987.10	protein_coding	0.45	4.49912	0.0449454	0.997791
ENSG00000278344	ENSG00000278344.1	lncRNA	-1.29035	-2.2458	0.0449705	0.997791
CDH1	ENSG00000039068.21	protein_coding	0.341588	8.03795	0.0450094	0.997791
ENSG00000286742	ENSG00000286742.2	lncRNA	-0.650872	1.65952	0.0450569	0.997791
CENPA	ENSG00000115163.16	protein_coding	1.14184	-1.81836	0.0450907	0.997791
ENSG00000299398	ENSG00000299398.1	lncRNA	-1.41864	-3.17325	0.0451299	0.997791
PPEF1	ENSG00000086717.20	protein_coding	-1.1444	-1.7146	0.045211	0.997791
WASIR2	ENSG00000231439.5	lncRNA	1.48041	-2.43413	0.045239	0.997791
ENSG00000300082	ENSG00000300082.1	lncRNA	1.28989	-3.2686	0.0453736	0.997791
ZNF527	ENSG00000189164.16	protein_coding	-0.474258	3.15052	0.045415	0.997791
COX7A2P1	ENSG00000258626.2	processed_pseudogene	-1.19104	-0.795627	0.0454256	0.997791
CD44	ENSG00000026508.22	protein_coding	0.364484	8.13061	0.045522	0.997791
OR7M1P	ENSG00000273336.1	unprocessed_pseudogene	-1.0947	-2.29118	0.0455393	0.997791
CHCHD3P3	ENSG00000214973.3	processed_pseudogene	0.772086	-0.23311	0.0456186	0.997791
UBXN11	ENSG00000158062.22	protein_coding	0.630125	5.70581	0.0456364	0.997791
FGF7	ENSG00000140285.13	protein_coding	-0.907246	3.57215	0.0456902	0.997791
ENSG00000287509	ENSG00000287509.1	lncRNA	-1.43408	-2.77282	0.0457587	0.997791
KIF3B	ENSG00000101350.9	protein_coding	0.425349	6.55454	0.0457913	0.997791
CSTPP1	ENSG00000149179.15	protein_coding	0.431686	4.8338	0.045848	0.997791
ENSG00000260618	ENSG00000260618.1	lncRNA	-1.06271	1.10962	0.0461428	0.997791
CROCC	ENSG00000058453.18	protein_coding	0.734255	6.24556	0.046153	0.997791
ENSG00000253811	ENSG00000253811.1	lncRNA	-1.12597	-0.707909	0.0462238	0.997791
ENSG00000295217	ENSG00000295217.1	lncRNA	1.35607	-2.48359	0.0462692	0.997791
ALDH3B1	ENSG00000006534.18	protein_coding	0.935312	6.53765	0.0463898	0.997791
STK17B	ENSG00000081320.13	protein_coding	-0.451346	7.2976	0.0463944	0.997791
ADGRF5-AS1	ENSG00000225730.1	lncRNA	-1.40607	-2.71576	0.0464303	0.997791
ENSG00000243243	ENSG00000243243.5	lncRNA	-0.528815	0.309982	0.0465089	0.997791
ENSG00000300989	ENSG00000300989.1	lncRNA	1.36797	-2.28232	0.0466008	0.997791
LSAMP-AS1	ENSG00000240922.2	lncRNA	-0.810141	-0.105531	0.0466123	0.997791
TNFAIP8L1	ENSG00000185361.10	protein_coding	0.815222	5.17077	0.0466422	0.997791
FGFR1OP2	ENSG00000111790.15	protein_coding	-0.397384	5.1122	0.0466877	0.997791
ENSG00000306423	ENSG00000306423.1	lncRNA	-1.29464	-2.95545	0.0467702	0.997791
FGF2	ENSG00000138685.18	protein_coding	-0.67052	3.6135	0.0469166	0.997791
CHERP	ENSG00000085872.16	protein_coding	0.413039	5.39472	0.0470218	0.997791
MRPL42P2	ENSG00000216364.1	processed_pseudogene	1.30969	-4.51132	0.0471448	0.997791
ENSG00000298031	ENSG00000298031.1	lncRNA	-0.874238	-1.34795	0.047195	0.997791
ENSG00000294171	ENSG00000294171.1	lncRNA	1.70381	-2.70309	0.0471986	0.997791
ENSG00000307885	ENSG00000307885.1	lncRNA	-1.13365	-3.6955	0.0472024	0.997791
PRR15	ENSG00000176532.5	protein_coding	0.896357	4.44315	0.047276	0.997791
ENSG00000267011	ENSG00000267011.5	lncRNA	1.07246	-2.07099	0.047353	0.997791
ENSG00000309252	ENSG00000309252.1	lncRNA	-0.867828	-0.886687	0.0474691	0.997791
SRSF7	ENSG00000115875.20	protein_coding	-0.40807	6.15913	0.0475986	0.997791
U2AF1	ENSG00000160201.13	protein_coding	1.40013	2.2117	0.0476258	0.997791
ENSG00000298745	ENSG00000298745.1	lncRNA	-1.53202	-2.303	0.0476547	0.997791
EAF1-AS1	ENSG00000249786.8	lncRNA	-0.87052	-0.846493	0.0476668	0.997791
FAIM2	ENSG00000135472.10	protein_coding	0.741231	2.39437	0.0476774	0.997791
FDXACB1	ENSG00000255561.8	protein_coding	-0.55552	0.715599	0.0477478	0.997791
ASPN	ENSG00000106819.14	protein_coding	-1.36204	4.34152	0.0477507	0.997791
ITM2BP1	ENSG00000266853.1	processed_pseudogene	-1.22022	-1.87249	0.0478061	0.997791
ITM2A	ENSG00000078596.12	protein_coding	-0.664969	4.111	0.0478101	0.997791
ZSWIM5P2	ENSG00000231258.2	unprocessed_pseudogene	-1.0812	-1.42154	0.0478151	0.997791
CLIP1	ENSG00000130779.23	protein_coding	0.293372	7.02534	0.0478314	0.997791
OCLNP1	ENSG00000230847.4	transcribed_unprocessed_pseudogene	-0.69154	-1.2121	0.0478477	0.997791
ENSG00000297047	ENSG00000297047.1	lncRNA	-0.918221	-1.00375	0.0478639	0.997791
ENSG00000275612	ENSG00000275612.1	lncRNA	-1.11578	-2.21311	0.0478734	0.997791
ACSF2	ENSG00000167107.14	protein_coding	0.406837	4.87115	0.0478864	0.997791
TUBB4B	ENSG00000188229.7	protein_coding	0.642797	8.21489	0.0479672	0.997791
ENSG00000310296	ENSG00000310296.1	lncRNA	-1.43157	-1.14255	0.0480205	0.997791
ENSG00000253853	ENSG00000253853.4	lncRNA	1.07954	-0.244772	0.0480763	0.997791
NPY	ENSG00000122585.9	protein_coding	-1.35853	-3.27532	0.0480774	0.997791
ENSG00000231772	ENSG00000231772.5	lncRNA	-1.38821	-2.18419	0.0481074	0.997791
ENSG00000300654	ENSG00000300654.1	lncRNA	-0.975114	-1.7637	0.0481303	0.997791
SAMD15	ENSG00000100583.5	protein_coding	1.07176	2.68672	0.048241	0.997791
C21orf58	ENSG00000160298.19	protein_coding	0.808725	4.48318	0.0482466	0.997791
LINC00622	ENSG00000260941.1	lncRNA	-1.03339	-1.91831	0.0483058	0.997791
NUMA1	ENSG00000137497.20	protein_coding	0.33723	7.67527	0.0483769	0.997791
PIK3IP1	ENSG00000100100.15	protein_coding	0.463123	6.13995	0.0483793	0.997791
ENSG00000297009	ENSG00000297009.1	lncRNA	-1.35722	-1.9803	0.0483865	0.997791
ANXA11	ENSG00000122359.19	protein_coding	0.380561	7.83537	0.0484521	0.997791
ADGRL2	ENSG00000117114.22	protein_coding	-0.49807	6.89839	0.0485166	0.997791
ENSG00000298058	ENSG00000298058.1	lncRNA	-1.57366	-2.99374	0.0485235	0.997791
LAMC2	ENSG00000058085.16	protein_coding	0.638656	6.31101	0.0485247	0.997791
ENSG00000212371	ENSG00000212371.1	snoRNA	-0.990427	-1.59769	0.0485637	0.997791
ENSG00000303599	ENSG00000303599.1	lncRNA	0.938425	-2.6333	0.0486172	0.997791
YY1AP1	ENSG00000163374.22	protein_coding	0.257706	6.15489	0.0487174	0.997791
RXRG	ENSG00000143171.14	protein_coding	1.20859	-1.50725	0.048756	0.997791
ENSG00000300946	ENSG00000300946.1	lncRNA	-0.756976	-2.36549	0.0487624	0.997791
GPX1P1	ENSG00000197582.5	transcribed_processed_pseudogene	1.64821	-1.88497	0.0488132	0.997791
ENSG00000233983	ENSG00000233983.2	processed_pseudogene	1.55589	-2.25771	0.0488315	0.997791
HDGF	ENSG00000143321.19	protein_coding	0.396187	7.29499	0.0488557	0.997791
CYB5R1	ENSG00000159348.14	protein_coding	0.36284	5.29808	0.0488754	0.997791
ENSG00000295434	ENSG00000295434.1	lncRNA	-0.691381	-0.418728	0.0488916	0.997791
SELENBP1	ENSG00000143416.22	protein_coding	0.495278	7.20171	0.0491974	0.997791
CES4A	ENSG00000172824.18	protein_coding	0.722641	4.58841	0.0492584	0.997791
PGM5P3-AS1	ENSG00000277631.8	lncRNA	-1.42271	-2.59472	0.0492776	0.997791
PLS3-AS1	ENSG00000271826.5	lncRNA	-0.963051	-1.55129	0.0493129	0.997791
ENSG00000268056	ENSG00000268056.6	lncRNA	1.04245	-0.986234	0.0493301	0.997791
SNX29	ENSG00000048471.15	protein_coding	0.333568	5.80028	0.0493849	0.997791
ENSG00000296281	ENSG00000296281.1	lncRNA	-1.61328	-2.72153	0.0493989	0.997791
ENSG00000304030	ENSG00000304030.1	lncRNA	-0.897282	-1.99666	0.0494285	0.997791
ENSG00000294633	ENSG00000294633.1	lncRNA	1.19314	-0.958643	0.0494557	0.997791
NAV2	ENSG00000166833.23	protein_coding	0.495416	5.8923	0.0494757	0.997791
RN7SL390P	ENSG00000241785.3	misc_RNA	-1.22727	-2.53785	0.0495018	0.997791
PPP1R1A	ENSG00000135447.18	protein_coding	0.816929	-0.444543	0.0495525	0.997791
CCDC88C	ENSG00000015133.20	protein_coding	0.457306	7.03288	0.0496105	0.997791
ENSG00000301420	ENSG00000301420.1	lncRNA	-1.02179	-0.884573	0.0496626	0.997791
MT1F	ENSG00000198417.8	protein_coding	0.741031	1.9884	0.0496818	0.997791
ENSG00000253420	ENSG00000253420.1	lncRNA	-1.53002	-2.87792	0.0496973	0.997791
LINC00896	ENSG00000236499.4	lncRNA	1.14547	-2.83592	0.0496976	0.997791
ENSG00000294697	ENSG00000294697.1	lncRNA	-0.614863	-0.542163	0.0497697	0.997791
RNY3P14	ENSG00000207036.1	misc_RNA	-1.21566	-2.35843	0.0497899	0.997791
MAGED2	ENSG00000102316.18	protein_coding	0.359465	6.91862	0.0498225	0.997791
ENSG00000301744	ENSG00000301744.1	lncRNA	1.6628	-2.86817	0.0498623	0.997791
DDX3ILA1	ENSG00000232756.1	lncRNA	0.878187	3.04067	0.0498744	0.997791
FRMD5	ENSG00000171877.21	protein_coding	-0.563292	1.10456	0.0499992	0.997791
RFTN2	ENSG00000162944.12	protein_coding	-0.683701	2.83645	0.050005	0.997791
YPEL5P2	ENSG00000271557.1	processed_pseudogene	-1.44972	-1.63977	0.0500195	0.997791
ASCC2	ENSG00000100325.16	protein_coding	0.29488	5.70748	0.0500578	0.997791
TNFRSF21	ENSG00000146072.7	protein_coding	0.541992	6.99452	0.0500672	0.997791
RNF32-AS1	ENSG00000224903.2	lncRNA	-0.754151	0.439963	0.0501317	0.997791
HTR1DP1	ENSG00000275811.1	processed_pseudogene	-0.869268	-0.59668	0.0501721	0.997791
SCARNA18	ENSG00000238835.1	snoRNA	-1.44954	-2.3698	0.0502321	0.997791
ZNF546	ENSG00000187187.15	protein_coding	-0.556462	3.35271	0.0502853	0.997791
HECW2	ENSG00000138411.14	protein_coding	-0.488311	4.46098	0.0503908	0.997791
PRLR	ENSG00000113494.18	protein_coding	-0.754902	4.72522	0.0504129	0.997791
DAAM2-AS1	ENSG00000235033.8	lncRNA	-0.670352	1.70163	0.0504252	0.997791
ENSG00000299205	ENSG00000299205.1	lncRNA	-1.19402	-1.8093	0.0504621	0.997791
TMEM53	ENSG00000126106.14	protein_coding	0.579912	3.07086	0.0504703	0.997791
DNALI1	ENSG00000163879.12	protein_coding	0.847789	5.39463	0.0504706	0.997791
ENSG00000251076	ENSG00000251076.2	lncRNA	-0.753301	1.70385	0.050509	0.997791
CAPN5	ENSG00000149260.19	protein_coding	0.732307	5.57244	0.0505566	0.997791
DDX5P1	ENSG00000236241.1	processed_pseudogene	-0.788295	-0.825927	0.0507585	0.997791
NR1H3	ENSG00000025434.20	protein_coding	0.596279	3.30884	0.0507676	0.997791
STK24P1	ENSG00000230079.1	processed_pseudogene	1.15995	-2.22889	0.0507969	0.997791
LINC00877	ENSG00000241163.11	lncRNA	-0.866841	0.0217601	0.050813	0.997791
PTAFR	ENSG00000169403.13	protein_coding	0.741712	4.54886	0.0510484	0.997791
RUVBL1	ENSG00000175792.13	protein_coding	0.519877	4.65724	0.0511676	0.997791
SPTSSA	ENSG00000165389.7	protein_coding	-0.462451	5.25635	0.0512843	0.997791
GLIPR2	ENSG00000122694.17	protein_coding	0.420065	5.87284	0.0512913	0.997791
ENSG00000306745	ENSG00000306745.1	lncRNA	-0.995177	-3.94662	0.0513497	0.997791
LINC02128	ENSG00000261241.9	lncRNA	1.79595	-3.87592	0.0513804	0.997791
C6orf118	ENSG00000112539.15	protein_coding	1.57712	3.21946	0.0514357	0.997791
ENSG00000233583	ENSG00000233583.1	processed_pseudogene	-1.08399	-1.73229	0.051568	0.997791
KDM4A	ENSG00000066135.14	protein_coding	0.298226	4.5631	0.0515967	0.997791
ENAM	ENSG00000132464.13	protein_coding	1.62048	-1.42945	0.0516698	0.997791
ANXA8L1	ENSG00000264230.10	protein_coding	0.737533	3.25589	0.0516886	0.997791
TRNT1P2	ENSG00000235347.1	processed_pseudogene	-0.832098	0.0836289	0.0517209	0.997791
ENSG00000303619	ENSG00000303619.1	lncRNA	-1.4233	-1.26086	0.0518393	0.997791
ENSG00000296673	ENSG00000296673.1	lncRNA	-1.35792	-3.73003	0.0519838	0.997791
ENSG00000267101	ENSG00000267101.8	lncRNA	-1.05607	-2.02498	0.0519932	0.997791
CTBP2P8	ENSG00000234383.1	processed_pseudogene	0.600443	1.21044	0.0520035	0.997791
ENSG00000304457	ENSG00000304457.1	lncRNA	-0.910315	-0.9482	0.0520698	0.997791
ENSG00000270095	ENSG00000270095.1	lncRNA	-0.88494	-1.09176	0.0521375	0.997791
ENSG00000296268	ENSG00000296268.1	lncRNA	0.895319	-3.16344	0.0521519	0.997791
BCLAF1P1	ENSG00000248966.1	processed_pseudogene	1.02534	-1.50414	0.0521822	0.997791
ENSG00000296372	ENSG00000296372.1	lncRNA	-0.986579	-1.28973	0.0521881	0.997791
ENSG00000305125	ENSG00000305125.1	lncRNA	-0.999628	-3.1622	0.0523395	0.997791
ENSG00000289268	ENSG00000289268.1	lncRNA	-0.622698	0.155153	0.0523401	0.997791
SOX21	ENSG00000125285.6	protein_coding	0.833158	4.47113	0.0523587	0.997791
ANXA8	ENSG00000265190.8	protein_coding	0.686505	3.7861	0.052363	0.997791
ENSG00000254802	ENSG00000254802.2	lncRNA	1.31901	-2.13287	0.0524495	0.997791
NUP50P1	ENSG00000259010.1	processed_pseudogene	0.617011	-0.101779	0.0524928	0.997791
ENSG00000295152	ENSG00000295152.1	lncRNA	-0.838131	-1.41416	0.0525873	0.997791
PROX2	ENSG00000119608.15	protein_coding	-0.573996	1.32488	0.0525968	0.997791
ENSG00000255340	ENSG00000255340.1	lncRNA	-1.21559	-2.66401	0.0526317	0.997791
KCNT2	ENSG00000162687.19	protein_coding	-0.901811	2.26992	0.0526508	0.997791
ENSG00000307431	ENSG00000307431.1	lncRNA	-1.15299	-4.5083	0.0527582	0.997791
LINC00265	ENSG00000188185.14	lncRNA	0.451851	4.19406	0.0529008	0.997791
ENSG00000240888	ENSG00000240888.1	lncRNA	-1.11709	-2.41394	0.0529359	0.997791
SLIT1	ENSG00000187122.17	protein_coding	0.894822	2.76589	0.0529477	0.997791
ENSG00000283991	ENSG00000283991.2	lncRNA	1.09405	-0.812053	0.0530089	0.997791
ALOX15	ENSG00000161905.13	protein_coding	1.1207	9.52738	0.0530432	0.997791
PLAGL2	ENSG00000126003.7	protein_coding	0.314208	5.74766	0.053071	0.997791
ENSG00000289087	ENSG00000289087.2	lncRNA	-1.20609	-2.14948	0.0530861	0.997791
SOX2	ENSG00000181449.4	protein_coding	0.546885	5.6403	0.0531136	0.997791
NT5DC4	ENSG00000144130.12	protein_coding	1.81485	-2.80884	0.0531742	0.997791
ENSG00000230563	ENSG00000230563.5	lncRNA	-0.837383	-1.3465	0.0531761	0.997791
RNU7-13P	ENSG00000252222.1	snRNA	-1.39751	-1.63944	0.0532429	0.997791
TRBV10-3	ENSG00000275791.1	TR_V_gene	1.57841	-3.55214	0.0533709	0.997791
ENSG00000304123	ENSG00000304123.1	lncRNA	-0.625118	-1.03681	0.0534296	0.997791
HSPA8P4	ENSG00000248610.1	processed_pseudogene	-1.38853	-2.80799	0.0534445	0.997791
SERPINC1	ENSG00000117601.16	protein_coding	1.19909	-2.42047	0.0534757	0.997791
ENSG00000288923	ENSG00000288923.1	lncRNA	-0.702243	-0.251928	0.0535533	0.997791
LEPR	ENSG00000116678.20	protein_coding	-0.825955	5.13323	0.0536606	0.997791
ENSG00000289430	ENSG00000289430.1	lncRNA	-0.772554	-0.740309	0.0536638	0.997791
EIF6	ENSG00000242372.10	protein_coding	0.431275	4.05513	0.0537289	0.997791
PLCB2	ENSG00000137841.13	protein_coding	0.801929	4.67294	0.0537336	0.997791
ZBTB7C	ENSG00000184828.11	protein_coding	0.588342	6.08319	0.0540744	0.997791
SLC16A12-AS1	ENSG00000234452.6	lncRNA	-1.37417	-2.81763	0.0541164	0.997791
SESN3	ENSG00000149212.12	protein_coding	-0.641015	7.3492	0.0541219	0.997791
ENSG00000295896	ENSG00000295896.1	lncRNA	1.06826	-2.27354	0.0541805	0.997791
ENSG00000287818	ENSG00000287818.1	lncRNA	-1.20742	-2.18826	0.0542043	0.997791
CALB1	ENSG00000104327.8	protein_coding	-0.980838	-0.434382	0.0542672	0.997791
YEATS4	ENSG00000127337.8	protein_coding	-0.381612	2.965	0.0542753	0.997791
SMLR1	ENSG00000256162.2	protein_coding	-1.35944	-1.91034	0.0542792	0.997791
ENSG00000260585	ENSG00000260585.1	lncRNA	-1.40481	-1.73583	0.054285	0.997791
SLC10A1	ENSG00000100652.6	protein_coding	-0.55426	2.36078	0.0542945	0.997791
SLAMF9	ENSG00000162723.10	protein_coding	1.40218	-4.06618	0.0543295	0.997791
LINC01695	ENSG00000236532.7	lncRNA	-0.923634	-0.426453	0.054377	0.997791
ENSG00000220920	ENSG00000220920.1	unprocessed_pseudogene	-0.842414	-0.981144	0.0544552	0.997791
ENSG00000309995	ENSG00000309995.1	lncRNA	1.19466	-4.49152	0.0544806	0.997791
ABCB1	ENSG00000085563.16	protein_coding	-0.515395	4.62855	0.0544986	0.997791
LMOD2	ENSG00000170807.12	protein_coding	-0.962133	-1.76866	0.0545062	0.997791
LINC02838	ENSG00000285536.2	lncRNA	1.53554	-3.18364	0.0545852	0.997791
CDH26	ENSG00000124215.18	protein_coding	1.1216	4.66985	0.0546003	0.997791
TOMM34	ENSG00000025772.9	protein_coding	0.364954	4.26363	0.0546091	0.997791
ENSG00000265625	ENSG00000265625.1	lncRNA	-1.59813	-1.76781	0.0546102	0.997791
RUVBL2	ENSG00000183207.16	protein_coding	0.595169	5.57666	0.0546167	0.997791
WDR38	ENSG00000136918.9	protein_coding	0.956607	4.97596	0.0546702	0.997791
KLHL42	ENSG00000087448.12	protein_coding	-0.39618	4.84689	0.0547072	0.997791
LINC00670	ENSG00000179136.9	lncRNA	-1.29889	-2.2489	0.0547153	0.997791
NFYA	ENSG00000001167.16	protein_coding	-0.332536	5.1139	0.0547811	0.997791
CSGALNACT1	ENSG00000147408.17	protein_coding	-0.453014	4.65816	0.0548231	0.997791
MIR4427	ENSG00000265744.1	miRNA	1.33129	-1.97297	0.0548296	0.997791
TSPAN15	ENSG00000099282.11	protein_coding	0.436781	5.11879	0.0548628	0.997791
KIAA2012	ENSG00000182329.14	protein_coding	1.08395	3.94428	0.0548961	0.997791
CYP1A1	ENSG00000140465.16	protein_coding	2.54783	-3.27323	0.0549075	0.997791
LINC01524	ENSG00000234948.3	lncRNA	-1.5219	-2.71432	0.0549317	0.997791
ENSG00000294744	ENSG00000294744.1	lncRNA	-0.610065	2.66117	0.0549396	0.997791
SMIM24	ENSG00000095932.7	protein_coding	0.929745	-1.84111	0.0550151	0.997791
DANT1	ENSG00000229335.3	lncRNA	0.657165	2.58186	0.0550379	0.997791
SAMD4A-AS1	ENSG00000285774.6	lncRNA	-0.578228	1.09784	0.0550483	0.997791
RNU6-313P	ENSG00000252126.2	snRNA	-1.12203	-3.48677	0.0551243	0.997791
KRT18P11	ENSG00000215089.3	processed_pseudogene	0.7799	2.5713	0.0551986	0.997791
ENSG00000303589	ENSG00000303589.3	lncRNA	-1.00978	-1.55107	0.0552241	0.997791
RPS15P4	ENSG00000233762.3	processed_pseudogene	0.439881	5.43611	0.0552479	0.997791
RFX2	ENSG00000087903.14	protein_coding	0.649606	5.13935	0.0552576	0.997791
RILPL2	ENSG00000150977.13	protein_coding	0.327338	4.60461	0.0553355	0.997791
SMARCC1	ENSG00000173473.12	protein_coding	0.258973	6.71632	0.0553556	0.997791
KRT8P46	ENSG00000248971.2	processed_pseudogene	0.765697	0.642425	0.0554086	0.997791
GTF2F1	ENSG00000125651.15	protein_coding	0.365777	5.44987	0.0554453	0.997791
ENSG00000294054	ENSG00000294054.1	lncRNA	1.01967	-2.18451	0.0555132	0.997791
ENSG00000260059	ENSG00000260059.2	lncRNA	-1.67603	-1.65457	0.0555497	0.997791
RNFT2	ENSG00000135119.15	protein_coding	0.931071	2.71849	0.0555909	0.997791
MUC5AC	ENSG00000215182.8	protein_coding	2.05984	9.53935	0.0555982	0.997791
ENSG00000302072	ENSG00000302072.1	lncRNA	1.20163	-4.21269	0.0556104	0.997791
MIR554	ENSG00000207606.1	miRNA	-0.706976	-0.75978	0.0556671	0.997791
ENSG00000307887	ENSG00000307887.1	lncRNA	-0.933483	-1.42239	0.0556752	0.997791
PM20D1	ENSG00000162877.13	protein_coding	1.14674	-0.292835	0.0556907	0.997791
PCDH11Y	ENSG00000099715.15	protein_coding	-1.51529	-1.87014	0.0557716	0.997791
BNC1	ENSG00000169594.14	protein_coding	0.844896	1.88024	0.05585	0.997791
ENSG00000308624	ENSG00000308624.1	lncRNA	0.958127	-2.20866	0.0558561	0.997791
RANBP1	ENSG00000099901.19	protein_coding	0.475857	4.0584	0.0558589	0.997791
CACNB2	ENSG00000165995.24	protein_coding	-0.57823	3.04559	0.0558757	0.997791
SMPD3	ENSG00000103056.13	protein_coding	0.704403	4.73797	0.0559021	0.997791
SFRP4	ENSG00000106483.13	protein_coding	-1.00703	5.18045	0.055965	0.997791
TNFSF8	ENSG00000106952.9	protein_coding	-0.93195	1.47113	0.055978	0.997791
BDH2P1	ENSG00000232699.3	processed_pseudogene	0.679739	1.59916	0.0560238	0.997791
ENSG00000307053	ENSG00000307053.1	lncRNA	1.09427	-0.827214	0.0560697	0.997791
ENSG00000236003	ENSG00000236003.1	lncRNA	-0.657759	-0.483733	0.0560821	0.997791
RN7SL417P	ENSG00000244056.3	misc_RNA	-0.594081	-0.273774	0.0561319	0.997791
SPATA32	ENSG00000184361.13	protein_coding	0.539754	1.27384	0.0561406	0.997791
CDC7	ENSG00000097046.14	protein_coding	-0.474788	1.99439	0.0561511	0.997791
KTN1-AS1	ENSG00000186615.13	lncRNA	-0.475092	1.41928	0.0561662	0.997791
ENSG00000307847	ENSG00000307847.1	lncRNA	-0.786089	-0.181918	0.0561782	0.997791
ENSG00000277493	ENSG00000277493.1	unprocessed_pseudogene	-1.56212	-2.35328	0.0562335	0.997791
EDIL3-DT	ENSG00000250320.8	lncRNA	-0.879092	1.24053	0.0563113	0.997791
ENSG00000297348	ENSG00000297348.1	lncRNA	1.01635	-0.219035	0.0563286	0.997791
SPTAN1	ENSG00000197694.20	protein_coding	0.24628	8.2314	0.0564087	0.997791
ENSG00000286970	ENSG00000286970.1	lncRNA	-0.608522	1.64067	0.05648	0.997791
ENSG00000230492	ENSG00000230492.3	lncRNA	-1.28597	-3.80698	0.0565424	0.997791
LIMK2	ENSG00000182541.19	protein_coding	0.402821	6.96518	0.0565577	0.997791
EXOC3-AS1	ENSG00000221990.5	lncRNA	0.865796	0.345745	0.0565731	0.997791
P2RY6	ENSG00000171631.17	protein_coding	0.800937	2.44477	0.056596	0.997791
EIF4EP1	ENSG00000233578.1	processed_pseudogene	-0.596156	1.78224	0.0566316	0.997791
BASP1	ENSG00000176788.10	protein_coding	0.770125	4.3591	0.0566596	0.997791
RAB11FIP1	ENSG00000156675.17	protein_coding	0.466253	7.30799	0.056792	0.997791
POU2AF3	ENSG00000214290.9	protein_coding	0.821796	2.03722	0.056812	0.997791
TCAF2P1	ENSG00000159860.8	transcribed_unprocessed_pseudogene	-1.01702	-1.76358	0.0568826	0.997791
ENSG00000308739	ENSG00000308739.1	lncRNA	-0.576784	0.60433	0.0569049	0.997791
TRPC4	ENSG00000133107.16	protein_coding	-0.946531	-0.613226	0.0570102	0.997791
SPSB1	ENSG00000171621.15	protein_coding	0.408925	5.87265	0.0570365	0.997791
ENSG00000302521	ENSG00000302521.1	lncRNA	-0.836877	-1.32196	0.0570813	0.997791
UBB	ENSG00000170315.15	protein_coding	0.390158	6.62161	0.0572431	0.997791
KXD1	ENSG00000105700.12	protein_coding	0.462807	4.60521	0.0572803	0.997791
RNU6-1053P	ENSG00000251739.1	snRNA	0.911661	-1.58421	0.0572878	0.997791
ENSG00000307909	ENSG00000307909.1	lncRNA	-1.66825	-0.0624788	0.057307	0.997791
HSD17B14	ENSG00000087076.10	protein_coding	0.68619	1.72376	0.0573403	0.997791
DNAAF19	ENSG00000167131.18	protein_coding	1.26442	2.11255	0.0573663	0.997791
SLC6A20	ENSG00000163817.18	protein_coding	0.566513	3.71509	0.0573743	0.997791
ENSG00000287575	ENSG00000287575.2	lncRNA	0.612037	-0.158831	0.0574497	0.997791
LINC01985	ENSG00000227260.3	lncRNA	-1.24703	-2.89915	0.0574583	0.997791
SLC23A1	ENSG00000170482.18	protein_coding	0.699935	4.072	0.0574939	0.997791
ENSG00000286887	ENSG00000286887.2	lncRNA	-0.814035	-2.20516	0.0575909	0.997791
ENSG00000293691	ENSG00000293691.1	protein_coding	1.28664	-0.160287	0.0576178	0.997791
ENSG00000253389	ENSG00000253389.3	lncRNA	-1.38961	-3.08097	0.0576307	0.997791
ENSG00000279658	ENSG00000279658.2	lncRNA	-1.24052	-1.34441	0.0576788	0.997791
ENSG00000303549	ENSG00000303549.1	lncRNA	1.45212	-0.940903	0.0577224	0.997791
ENSG00000290920	ENSG00000290920.2	lncRNA	0.825273	0.339992	0.0577805	0.997791
RNU7-119P	ENSG00000239119.1	snRNA	-1.51651	-3.08883	0.0578712	0.997791
CES1P1	ENSG00000291109.2;ENSG00000291109.2;ENSG00000291109.2;ENSG00000291109.2;ENSG00000291109.2;ENSG00000291109.2;ENSG00000228695.12;ENSG00000228695.12;ENSG00000291109.2;ENSG00000291109.2;ENSG00000291109.2;ENSG00000228695.12;ENSG00000291109.2;ENSG00000291109.2;ENSG00000291109.2;ENSG00000291109.2;ENSG00000291109.2;ENSG00000228695.12;ENSG00000291109.2;ENSG00000291109.2;ENSG00000291109.2;ENSG00000291109.2…	lncRNA;lncRNA;lncRNA;lncRNA;lncRNA;lncRNA;transcribed_unprocessed_pseudogene;transcribed_unprocessed_pseudogene;lncRNA;lncRNA;lncRNA;transcribed_unprocessed_pseudogene;lncRNA;lncRNA;lncRNA;lncRNA;lncRNA;transcribed_unprocessed_pseudogene;lncRNA;lncRNA;lncRNA;lncRNA;lncRNA;transcribed_unprocessed_pseudogene;lncRNA;lncRNA;lncRNA;lncRNA;lncRNA;transcribed_unprocessed_pseudogene;lncRNA;lncRNA;lncRNA;…	0.926225	2.97632	0.0579032	0.997791
SUMO2P21	ENSG00000228532.4	processed_pseudogene	0.694577	1.91174	0.0579382	0.997791
TMPRSS2	ENSG00000184012.15	protein_coding	0.462202	6.78787	0.0579387	0.997791
RNA5SP115	ENSG00000223092.1	rRNA_pseudogene	1.357	-4.14443	0.0579544	0.997791
SERPINE2	ENSG00000135919.15	protein_coding	-0.495089	4.1896	0.0579897	0.997791
ENSG00000279453	ENSG00000279453.1	TEC	-0.560891	2.95122	0.0580115	0.997791
ELF4	ENSG00000102034.19	protein_coding	0.417105	5.13086	0.0583143	0.997791
KCTD6	ENSG00000168301.14	protein_coding	-0.457812	3.10133	0.0583429	0.997791
TRBV11-2	ENSG00000241657.2	protein_coding	1.53672	-3.59219	0.058386	0.997791
TTC12	ENSG00000149292.18	protein_coding	0.510556	5.01329	0.0584053	0.997791
DZIP1L	ENSG00000158163.16	protein_coding	0.805182	4.61089	0.0584079	0.997791
RPL7L1P2	ENSG00000231490.1	processed_pseudogene	-0.81711	-1.12453	0.0585125	0.997791
ENSG00000271228	ENSG00000271228.1	lncRNA	-1.41117	-2.05587	0.0585126	0.997791
ENSG00000296978	ENSG00000296978.1	lncRNA	0.881971	0.0871127	0.0585695	0.997791
ENSG00000279957	ENSG00000279957.1	TEC	-0.589339	0.867498	0.0586195	0.997791
CADM3	ENSG00000162706.14	protein_coding	-0.748105	2.17164	0.058642	0.997791
ENSG00000297409	ENSG00000297409.1	lncRNA	-1.11647	-0.613341	0.0586813	0.997791
CHD9NB	ENSG00000277639.4	protein_coding	0.811706	5.79826	0.058703	0.997791
IL3RA	ENSG00000185291.13;ENSG00000185291.13;ENSG00000185291.13;ENSG00000185291.13;ENSG00000185291.13;ENSG00000185291.13;ENSG00000185291.13;ENSG00000185291.13;ENSG00000185291.13;ENSG00000185291.13;ENSG00000185291.13;ENSG00000185291.13;ENSG00000185291.13;ENSG00000185291.13;ENSG00000185291.13;ENSG00000185291.13;ENSG00000185291.13;ENSG00000185291.13;ENSG00000185291.13;ENSG00000185291.13;ENSG00000185291.13;…	protein_coding	-0.752106	0.952081	0.0587629	0.997791
CCDC40	ENSG00000141519.16	protein_coding	0.647893	4.59852	0.0587691	0.997791
MIR1913	ENSG00000222958.1	miRNA	1.13387	-2.52362	0.0588183	0.997791
NXPE3	ENSG00000144815.19	protein_coding	-0.349579	4.78545	0.0588645	0.997791
CFH	ENSG00000000971.18	protein_coding	-0.569755	4.78261	0.0588747	0.997791
ENSG00000295503	ENSG00000295503.1	lncRNA	1.27914	-0.992947	0.0589217	0.997791
SLC38A2	ENSG00000134294.15	protein_coding	-0.459558	8.3755	0.0589531	0.997791
P4HA3-AS1	ENSG00000246211.2	lncRNA	1.41804	-4.44319	0.0590332	0.997791
IGF1	ENSG00000017427.18	protein_coding	1.01864	-0.018555	0.0590997	0.997791
ENSG00000290484	ENSG00000290484.2	lncRNA	1.45358	-4.12241	0.0591482	0.997791
CIMAP1C	ENSG00000182950.3	protein_coding	-0.820504	-0.900454	0.0591754	0.997791
ENSG00000301903	ENSG00000301903.1	lncRNA	-1.14768	-1.64175	0.059209	0.997791
TICAM2-AS1	ENSG00000249249.3	lncRNA	-0.563331	2.23105	0.0592275	0.997791
RGS18	ENSG00000150681.10	protein_coding	-1.21433	2.05369	0.0592681	0.997791
ANAPC10	ENSG00000164162.15	protein_coding	-0.460606	1.9824	0.0593763	0.997791
ENSG00000262768	ENSG00000262768.3	lncRNA	1.46463	-4.16723	0.0593786	0.997791
CNNM4	ENSG00000158158.13	protein_coding	0.286253	5.54642	0.0593967	0.997791
MAP7	ENSG00000135525.20	protein_coding	0.377781	6.16052	0.0594388	0.997791
ENSG00000308035	ENSG00000308035.1	lncRNA	1.14828	-0.847545	0.0594393	0.997791
MAPRE3	ENSG00000084764.13	protein_coding	0.502107	4.94773	0.0594394	0.997791
KRTAP5-1	ENSG00000205869.2	protein_coding	1.21314	-0.854857	0.0594424	0.997791
PKM	ENSG00000067225.22	protein_coding	0.44863	8.81353	0.0594548	0.997791
CFAP45	ENSG00000213085.10	protein_coding	1.27838	3.51764	0.0594833	0.997791
NDUFA3	ENSG00000170906.17	protein_coding	0.487827	4.04552	0.059565	0.997791
LINC03032	ENSG00000279965.2	lncRNA	1.22862	1.45995	0.0596788	0.997791
KHDRBS2	ENSG00000112232.12	protein_coding	0.76652	1.16101	0.0596887	0.997791
MYOZ3	ENSG00000164591.15	protein_coding	-0.66571	1.06874	0.0597157	0.997791
BORA	ENSG00000136122.19	protein_coding	-0.505669	1.55252	0.059785	0.997791
PREX2	ENSG00000046889.20	protein_coding	-0.613621	5.51517	0.0598201	0.997791
RNA5SP395	ENSG00000252376.1	rRNA_pseudogene	-1.23416	-3.25662	0.0599015	0.997791
RPL6P2	ENSG00000227056.2	processed_pseudogene	-0.859673	-1.29333	0.0599578	0.997791
ENSG00000295843	ENSG00000295843.1	lncRNA	1.54798	-2.22912	0.0600017	0.997791
SDK1	ENSG00000146555.20	protein_coding	0.76746	6.48971	0.0600423	0.997791
CFAP97D2	ENSG00000283361.4	protein_coding	1.55254	0.202392	0.0600887	0.997791
HYCC1	ENSG00000122591.14	protein_coding	-0.537197	4.83556	0.0600989	0.997791
ENSG00000256072	ENSG00000256072.1	lncRNA	-1.31901	-3.50418	0.0601745	0.997791
ZNF805	ENSG00000204524.7	protein_coding	-0.323862	5.1038	0.0601959	0.997791
ENSG00000250362	ENSG00000250362.2	lncRNA	-0.607645	4.53053	0.0603402	0.997791
BMAL2-AS1	ENSG00000245311.3	lncRNA	0.876447	-0.503727	0.0603515	0.997791
SNURF	ENSG00000273173.6	protein_coding	-1.46279	-1.18878	0.0603926	0.997791
LRFN5-DT	ENSG00000258636.3	lncRNA	-1.52735	-1.44002	0.0604021	0.997791
FAM162B	ENSG00000183807.9	protein_coding	-0.653247	1.23212	0.0604648	0.997791
ENSG00000279394	ENSG00000279394.1	TEC	-1.1878	-0.512006	0.0604748	0.997791
RNF138P1	ENSG00000250853.1	processed_pseudogene	-0.702643	0.659397	0.0604944	0.997791
DMP1	ENSG00000152592.15	protein_coding	-2.20531	0.136658	0.0605262	0.997791
C18orf54	ENSG00000166845.16	protein_coding	-0.672598	1.79897	0.0605749	0.997791
LALTOP	ENSG00000228613.2	lncRNA	1.3409	-1.10229	0.060605	0.997791
TBC1D12	ENSG00000108239.10	protein_coding	-0.34845	4.27989	0.0606789	0.997791
H4C2	ENSG00000278705.4	protein_coding	1.14655	-2.22216	0.06085	0.997791
ENSG00000295689	ENSG00000295689.1	lncRNA	-1.38255	-3.25455	0.0608962	0.997791
ENSG00000228395	ENSG00000228395.4	lncRNA	-1.06956	-1.31962	0.0609313	0.997791
LINC02832	ENSG00000227308.3	lncRNA	0.776718	1.52291	0.061009	0.997791
ACKR2	ENSG00000144648.17	protein_coding	0.618035	2.17612	0.0610109	0.997791
ENSG00000280120	ENSG00000280120.1	TEC	-0.715583	0.256474	0.0610128	0.997791
LRRC56	ENSG00000161328.12	protein_coding	0.847531	4.56235	0.0610341	0.997791
MLH3	ENSG00000119684.17	protein_coding	-0.441285	5.23028	0.0610429	0.997791
LINC01909	ENSG00000266258.2	lncRNA	-0.864767	0.585896	0.0610939	0.997791
LINC01050	ENSG00000271216.3	lncRNA	1.62698	-3.74316	0.0611315	0.997791
ST14	ENSG00000149418.12	protein_coding	0.589008	7.46564	0.0611416	0.997791
ENSG00000226281	ENSG00000226281.7	lncRNA	0.667719	0.680247	0.0611701	0.997791
CXXC5	ENSG00000171604.13	protein_coding	0.475492	5.41592	0.0612195	0.997791
S100A11	ENSG00000163191.7	protein_coding	0.58346	6.91653	0.0612386	0.997791
ABCA8	ENSG00000141338.16	protein_coding	-0.728357	4.52862	0.0612459	0.997791
ZMYND10	ENSG00000004838.15	protein_coding	1.34709	5.0213	0.0613366	0.997791
ENSG00000300657	ENSG00000300657.1	lncRNA	-0.762775	-0.861104	0.0613498	0.997791
NPM2	ENSG00000158806.15	protein_coding	0.855653	1.45509	0.0613938	0.997791
EPHA4	ENSG00000116106.13	protein_coding	-0.456777	5.36727	0.0614334	0.997791
LSMEM1	ENSG00000181016.10	protein_coding	-0.546904	1.43345	0.0615027	0.997791
ENSG00000278083	ENSG00000278083.1	processed_pseudogene	-0.93611	-1.47678	0.0615235	0.997791
ENSG00000291201	ENSG00000291201.2	lncRNA	0.424867	4.87895	0.061525	0.997791
TAGLN3	ENSG00000144834.15	protein_coding	1.18537	-0.476112	0.0615267	0.997791
ENSG00000310354	ENSG00000310354.1	lncRNA	-1.24956	-0.86247	0.0616206	0.997791
TGM4	ENSG00000163810.13	protein_coding	-0.748767	-0.833498	0.0616511	0.997791
ENSG00000297045	ENSG00000297045.1	lncRNA	-0.50188	0.571089	0.0617829	0.997791
CFAP90	ENSG00000215217.8	protein_coding	1.29936	3.71076	0.0617855	0.997791
ENSG00000224785	ENSG00000224785.1	processed_pseudogene	-0.936292	-0.796667	0.0617974	0.997791
LGALS9DP	ENSG00000266786.1	unprocessed_pseudogene	0.975238	0.538439	0.0618005	0.997791
IKBIP	ENSG00000166130.15	protein_coding	-0.425747	3.19072	0.0618561	0.997791
GPR87	ENSG00000138271.6	protein_coding	1.15595	-1.88243	0.0618843	0.997791
SETBP1-DT	ENSG00000267414.1	lncRNA	-0.725967	0.428727	0.0619474	0.997791
BATF3	ENSG00000123685.9	protein_coding	-0.763467	0.627031	0.0619582	0.997791
ZNF717	ENSG00000227124.13	protein_coding	-0.434168	3.87436	0.061963	0.997791
RPL28	ENSG00000108107.16	protein_coding	0.360397	8.02992	0.0619913	0.997791
JADE1	ENSG00000077684.17	protein_coding	-0.367881	6.12934	0.0619988	0.997791
RAB37	ENSG00000172794.21	protein_coding	0.793122	3.68685	0.0620422	0.997791
ENSG00000279358	ENSG00000279358.1	TEC	-1.72858	-3.79214	0.0621025	0.997791
ENSG00000261468	ENSG00000261468.2	lncRNA	-0.754248	1.70729	0.0621093	0.997791
BBIP1	ENSG00000214413.10	protein_coding	-0.432642	4.71569	0.0621176	0.997791
SH2D5	ENSG00000189410.13	protein_coding	0.835321	-1.82073	0.0621519	0.997791
SNORD13E	ENSG00000238311.1	snoRNA	-0.804368	-1.2099	0.0621554	0.997791
ENSG00000267409	ENSG00000267409.2	lncRNA	1.42828	-3.12837	0.0621764	0.997791
COL12A1	ENSG00000111799.23	protein_coding	-0.867676	6.20372	0.0621849	0.997791
TP73	ENSG00000078900.17	protein_coding	0.718839	5.07284	0.0622296	0.997791
ENSG00000264000	ENSG00000264000.2	lncRNA	-1.09577	-2.09082	0.0623381	0.997791
CNGA4	ENSG00000132259.14	protein_coding	1.2268	2.31026	0.0623579	0.997791
RBMS3	ENSG00000144642.23	protein_coding	-0.537712	5.96274	0.0623651	0.997791
ENSG00000309529	ENSG00000309529.1	lncRNA	1.1511	-4.31188	0.0623695	0.997791
MAPK15	ENSG00000181085.16	protein_coding	0.953045	5.83443	0.0623766	0.997791
LINC00844	ENSG00000237949.4	lncRNA	-1.24973	-2.02964	0.0623942	0.997791
ENSG00000300285	ENSG00000300285.1	lncRNA	-0.763208	1.78646	0.0625007	0.997791
ENSG00000301476	ENSG00000301476.1	lncRNA	-0.517637	0.751305	0.0625217	0.997791
SYT1	ENSG00000067715.16	protein_coding	-0.597064	1.15934	0.0625882	0.997791
ENSG00000309135	ENSG00000309135.1	lncRNA	-0.748042	-0.535538	0.0625994	0.997791
CORIN	ENSG00000145244.13	protein_coding	-0.882838	2.80392	0.0626489	0.997791
ENSG00000259033	ENSG00000259033.3	lncRNA	-1.27186	-1.41781	0.0626558	0.997791
HK2	ENSG00000159399.11	protein_coding	0.574145	5.92125	0.0626858	0.997791
ENSG00000289094	ENSG00000289094.1	lncRNA	-0.706082	-0.33848	0.0627204	0.997791
ENSG00000290490	ENSG00000290490.2	lncRNA	-1.39215	-3.42469	0.0627302	0.997791
ENSG00000295830	ENSG00000295830.1	lncRNA	-1.13125	-0.982973	0.0627586	0.997791
ENSG00000295961	ENSG00000295961.1	lncRNA	-0.79084	-1.16796	0.0627639	0.997791
CCEPR	ENSG00000308499.1	lncRNA	-1.41743	-2.70717	0.0628115	0.997791
TMEM47	ENSG00000147027.5	protein_coding	-0.653029	5.13625	0.0628369	0.997791
ENSG00000304417	ENSG00000304417.1	lncRNA	-1.21315	-1.97243	0.0628643	0.997791
ENSG00000272108	ENSG00000272108.1	lncRNA	-1.21986	-1.73778	0.0629248	0.997791
MT-RNR2	ENSG00000210082.2	Mt_rRNA	0.938049	7.82554	0.062984	0.997791
STEAP3	ENSG00000115107.21	protein_coding	0.499631	6.38758	0.0629946	0.997791
LINC01915	ENSG00000265485.9	lncRNA	-1.29954	-1.51018	0.0630217	0.997791
DNAH2	ENSG00000183914.15	protein_coding	1.1233	5.93952	0.0631118	0.997791
ACP7	ENSG00000183760.12	protein_coding	1.22521	-1.1478	0.0631259	0.997791
MEF2C	ENSG00000081189.18	protein_coding	-0.603252	5.76662	0.0631467	0.997791
EXOC7	ENSG00000182473.23	protein_coding	0.303504	6.3821	0.0631538	0.997791
ZNF780B	ENSG00000128000.18	protein_coding	-0.409097	4.73829	0.0631594	0.997791
CELF2-AS3	ENSG00000230322.1	lncRNA	-0.767631	0.358276	0.0631985	0.997791
ENSG00000299891	ENSG00000299891.1	lncRNA	1.1715	-2.05859	0.0632876	0.997791
LINC01284	ENSG00000230317.3	lncRNA	0.799613	0.087975	0.0633182	0.997791
ENSG00000265460	ENSG00000265460.8	transcribed_unitary_pseudogene	1.06303	-1.32928	0.0633679	0.997791
ENSG00000299028	ENSG00000299028.1	lncRNA	-1.31044	-0.641571	0.0634243	0.997791
KLC4	ENSG00000137171.16	protein_coding	0.427807	4.31089	0.0634318	0.997791
ENSG00000294719	ENSG00000294719.1	lncRNA	0.640173	0.770178	0.0634823	0.997791
ENSG00000288010	ENSG00000288010.2	lncRNA	-0.775287	-2.96867	0.0634876	0.997791
MINDY2-DT	ENSG00000245975.3	lncRNA	0.668159	0.0577222	0.0635021	0.997791
ENSG00000300791	ENSG00000300791.1	lncRNA	0.992479	-1.29257	0.0635048	0.997791
IRS4	ENSG00000133124.12	protein_coding	1.14821	0.105395	0.0635713	0.997791
BEST2	ENSG00000039987.8	protein_coding	-0.827797	-1.07133	0.0635738	0.997791
ENSG00000252993	ENSG00000252993.1	snoRNA	-1.28858	-2.51555	0.063589	0.997791
GPR82	ENSG00000171657.7	protein_coding	-0.768887	0.906987	0.0636558	0.997791
ENSG00000303200	ENSG00000303200.1	lncRNA	-0.887209	-1.4501	0.0637288	0.997791
CMYA5	ENSG00000164309.16	protein_coding	0.411688	5.12339	0.0637572	0.997791
SFTPD-AS1	ENSG00000273372.1	lncRNA	-0.80358	-0.87001	0.0638182	0.997791
HS3ST6	ENSG00000162040.7	protein_coding	1.34009	1.88593	0.0638216	0.997791
STARD13-IT1	ENSG00000230300.1	lncRNA	-0.898347	-0.617101	0.0638242	0.997791
CYP2B6	ENSG00000197408.11	protein_coding	1.00466	5.0158	0.0638961	0.997791
TRAK1	ENSG00000182606.18	protein_coding	0.345083	7.86091	0.0638998	0.997791
CRNDE	ENSG00000245694.13	lncRNA	-0.462019	4.9306	0.0639152	0.997791
RAP1BP1	ENSG00000236857.3	processed_pseudogene	-1.45529	-2.08482	0.0640006	0.997791
RMST	ENSG00000255794.13	lncRNA	-0.897728	2.15038	0.0640227	0.997791
CHMP4B	ENSG00000101421.5	protein_coding	0.315001	5.52083	0.0640644	0.997791
ENSG00000200753	ENSG00000200753.1	snoRNA	-0.828105	-1.91204	0.0641699	0.997791
ENSG00000234026	ENSG00000234026.2	lncRNA	0.883524	1.25704	0.0641902	0.997791
ENSG00000303081	ENSG00000303081.1	lncRNA	-0.686927	0.244633	0.0642431	0.997791
ENSG00000309351	ENSG00000309351.1	lncRNA	-0.945292	-0.645538	0.0642662	0.997791
ENSG00000293172	ENSG00000293172.1	lncRNA	1.0138	-2.31704	0.0643967	0.997791
PI15	ENSG00000137558.9	protein_coding	-0.912198	1.57664	0.0644582	0.997791
BBS10	ENSG00000179941.10	protein_coding	-0.647165	3.55186	0.0644731	0.997791
CFTRP1	ENSG00000228593.1	unprocessed_pseudogene	1.495	-2.81098	0.0644945	0.997791
ENSG00000293476	ENSG00000293476.1	lncRNA	0.488542	2.59188	0.0645016	0.997791
SMAD3-AS1	ENSG00000259202.1	lncRNA	0.700423	0.436103	0.0645205	0.997791
CNDP2	ENSG00000133313.16	protein_coding	0.38632	6.65579	0.0645672	0.997791
CLEC20A	ENSG00000188585.10	protein_coding	1.05627	-2.62224	0.0645711	0.997791
VPS13C-DT	ENSG00000259251.3	lncRNA	0.737238	-0.061839	0.0645954	0.997791
ENSG00000273760	ENSG00000273760.1	lncRNA	0.985293	0.0187281	0.0647131	0.997791
RPL35AP27	ENSG00000244743.1	processed_pseudogene	-1.05951	-0.935666	0.0647199	0.997791
PYDC1	ENSG00000169900.9	protein_coding	1.2211	-4.07802	0.0647964	0.997791
ENSG00000259366	ENSG00000259366.3	lncRNA	-0.319832	3.5803	0.0648116	0.997791
HACE1	ENSG00000085382.13	protein_coding	-0.462827	3.9447	0.0648478	0.997791
ENSG00000232245	ENSG00000232245.2	lncRNA	1.09087	-2.18857	0.0649247	0.997791
IL10	ENSG00000136634.7	protein_coding	-0.845888	-0.94175	0.0649287	0.997791
SLC39A2	ENSG00000165794.10	protein_coding	-1.35472	-2.69912	0.0649496	0.997791
CFAP157	ENSG00000160401.15	protein_coding	0.866648	5.58233	0.0649765	0.997791
ENSG00000286577	ENSG00000286577.2	lncRNA	-0.960236	-1.38337	0.0650151	0.997791
DYNC1H1	ENSG00000197102.15	protein_coding	0.20173	8.9487	0.0650314	0.997791
BIK	ENSG00000100290.4	protein_coding	0.645893	3.19159	0.0650791	0.997791
DNAJB13	ENSG00000187726.10	protein_coding	0.909896	2.90196	0.0651112	0.997791
IFT57	ENSG00000114446.6	protein_coding	0.48975	4.92123	0.0651446	0.997791
ENSG00000254707	ENSG00000254707.1	lncRNA	-1.20801	-2.9849	0.0652088	0.997791
MAP6	ENSG00000171533.13	protein_coding	0.745317	4.3082	0.0652183	0.997791
ENSG00000272950	ENSG00000272950.1	lncRNA	1.05308	-0.448444	0.0652426	0.997791
BAIAP2L1	ENSG00000006453.15	protein_coding	0.400629	5.6514	0.0653187	0.997791
SSR1	ENSG00000124783.15	protein_coding	-0.320355	7.72497	0.0653884	0.997791
EID2	ENSG00000176396.11	protein_coding	-0.391085	2.3991	0.0654661	0.997791
ENSG00000277511	ENSG00000277511.3	lncRNA	-1.10973	-1.14417	0.065477	0.997791
ENSG00000297925	ENSG00000297925.1	lncRNA	-0.818651	-0.767316	0.0655685	0.997791
PHF5AP1	ENSG00000267178.3	processed_pseudogene	1.12896	-1.86364	0.0656095	0.997791
TCTE1	ENSG00000146221.11	protein_coding	1.13936	3.4361	0.0656712	0.997791
ENSG00000310404	ENSG00000310404.1	lncRNA	-0.71796	-0.0789902	0.0656959	0.997791
PABPC1L	ENSG00000101104.14	protein_coding	0.372238	4.48952	0.0657101	0.997791
CFAP65	ENSG00000181378.15	protein_coding	1.30005	5.20057	0.06572	0.997791
LINC00996	ENSG00000242258.3	lncRNA	1.30887	-0.47892	0.065735	0.997791
RAB19	ENSG00000146955.12	protein_coding	0.545272	2.14122	0.0658758	0.997791
CTXN1	ENSG00000178531.6	protein_coding	1.30622	3.85123	0.0659412	0.997791
STK38L	ENSG00000211455.9	protein_coding	-0.456041	5.78877	0.0659523	0.997791
TNNC1	ENSG00000114854.8	protein_coding	0.991193	-1.82676	0.0659815	0.997791
RNU7-196P	ENSG00000238913.1	snRNA	-1.10014	-2.63439	0.0659893	0.997791
GJC1	ENSG00000182963.12	protein_coding	-0.634617	3.21518	0.0660174	0.997791
KRT83-AS1	ENSG00000296556.1	lncRNA	1.32154	-4.69642	0.066042	0.997791
ENSG00000302295	ENSG00000302295.1	lncRNA	-1.39964	-3.42682	0.066047	0.997791
ENSG00000289353	ENSG00000289353.1	lncRNA	-0.584817	1.59861	0.0661172	0.997791
ST20	ENSG00000180953.11	lncRNA	-0.611435	-0.175165	0.0661955	0.997791
PTEN	ENSG00000171862.16	protein_coding	-0.379222	7.09395	0.0662632	0.997791
FANCM	ENSG00000187790.13	protein_coding	-0.489701	3.77569	0.0662863	0.997791
ENSG00000253112	ENSG00000253112.1	lncRNA	0.631766	-0.513634	0.0663185	0.997791
ENSG00000285669	ENSG00000285669.1	lncRNA	-0.443839	1.39474	0.0663519	0.997791
ENSG00000230536	ENSG00000230536.1	lncRNA	1.09509	-0.385457	0.0663619	0.997791
LINC02532	ENSG00000235142.13	lncRNA	1.27323	-0.179395	0.0663838	0.997791
COL4A6	ENSG00000197565.18	protein_coding	0.574467	4.5626	0.0663974	0.997791
RNU5B-2P	ENSG00000199906.1	snRNA	-1.35027	-2.55302	0.0664083	0.997791
LPL	ENSG00000175445.18	protein_coding	-0.797148	2.75949	0.0664178	0.997791
SLC10A6	ENSG00000145283.8	protein_coding	-0.570422	1.08763	0.0664468	0.997791
ASIC1	ENSG00000110881.13	protein_coding	0.560079	3.8858	0.0664566	0.997791
CRACD	ENSG00000109265.16	protein_coding	1.09693	3.1848	0.0664833	0.997791
DMRT2	ENSG00000173253.17	protein_coding	0.604648	3.58063	0.0664946	0.997791
ENSG00000271644	ENSG00000271644.1	processed_pseudogene	-0.868149	-2.14037	0.066523	0.997791
SPEF1	ENSG00000101222.13	protein_coding	1.40065	2.99058	0.0665542	0.997791
ENSG00000277287	ENSG00000277287.2	lncRNA	0.713469	3.97843	0.066651	0.997791
ENSG00000237529	ENSG00000237529.2	lncRNA	0.942638	0.455201	0.066674	0.997791
MFAP3	ENSG00000037749.14	protein_coding	-0.35322	5.40474	0.0666988	0.997791
OIP5-AS1	ENSG00000247556.8	lncRNA	-0.32859	7.49331	0.0667573	0.997791
C20orf96	ENSG00000196476.13	protein_coding	0.602196	4.35335	0.0667608	0.997791
ENSG00000227938	ENSG00000227938.2	lncRNA	1.2375	-4.52643	0.0667703	0.997791
GABRA3	ENSG00000011677.14	protein_coding	1.84418	-2.3541	0.0667942	0.997791
ACAN	ENSG00000157766.19	protein_coding	-1.12888	3.43215	0.0668123	0.997791
ENSG00000280355	ENSG00000280355.1	TEC	-0.808162	0.261281	0.0668426	0.997791
ENSG00000286364	ENSG00000286364.1	lncRNA	-1.03521	-2.02657	0.066879	0.997791
LINC02541	ENSG00000230943.5	lncRNA	0.786745	0.713288	0.066911	0.997791
DNAAF8	ENSG00000166246.15	protein_coding	0.751203	3.50508	0.066986	0.997791
ENSG00000309268	ENSG00000309268.1	lncRNA	-0.772972	-0.275947	0.0671304	0.997791
ELOVL7	ENSG00000164181.15	protein_coding	-0.542946	3.72269	0.0671394	0.997791
ENSG00000287087	ENSG00000287087.1	lncRNA	-0.816022	-0.274905	0.0671457	0.997791
ENSG00000297007	ENSG00000297007.1	lncRNA	-0.970281	-1.93123	0.0671516	0.997791
ENSG00000300566	ENSG00000300566.1	lncRNA	-0.943169	-0.535823	0.067156	0.997791
MEX3C	ENSG00000176624.12	protein_coding	-0.302922	5.67362	0.0671972	0.997791
B4GALNT3	ENSG00000139044.13	protein_coding	0.648989	4.98734	0.0672043	0.997791
ENSG00000301247	ENSG00000301247.1	lncRNA	1.44355	-3.32051	0.0672399	0.997791
RPS20P12	ENSG00000237784.1	processed_pseudogene	1.41303	-3.34083	0.067242	0.997791
ENSG00000250371	ENSG00000250371.1	lncRNA	-1.39224	-3.12292	0.0672433	0.997791
ARC	ENSG00000198576.4	protein_coding	-0.783874	-0.241891	0.0672831	0.997791
NINJ1	ENSG00000131669.11	protein_coding	0.402835	5.1333	0.0673197	0.997791
RNU6-151P	ENSG00000201028.1	snRNA	-1.00467	-1.69723	0.0673681	0.997791
ENSG00000290957	ENSG00000290957.2	lncRNA	0.676279	1.19754	0.0673921	0.997791
PM20D2	ENSG00000146281.7	protein_coding	-0.438208	4.72537	0.0674137	0.997791
PFN2-AS1	ENSG00000242791.3	lncRNA	0.880245	0.887896	0.0674206	0.997791
LHPP	ENSG00000107902.15	protein_coding	0.538408	4.27842	0.0674236	0.997791
PCDH10	ENSG00000138650.9	protein_coding	-0.755107	1.06932	0.0674244	0.997791
LINC01315	ENSG00000229891.5	lncRNA	0.721893	2.08534	0.0675084	0.997791
MIR3681HG	ENSG00000224184.8	lncRNA	-0.735629	-0.91618	0.0676231	0.997791
ENSG00000228838	ENSG00000228838.1	lncRNA	1.34019	-3.28915	0.0676313	0.997791
SERPINA10	ENSG00000140093.11	protein_coding	1.11228	-1.1837	0.0676345	0.997791
PRR13P5	ENSG00000187534.6	processed_pseudogene	0.42477	2.95375	0.0676707	0.997791
ENSG00000304055	ENSG00000304055.1	lncRNA	-0.666428	-0.799643	0.0676732	0.997791
TRH	ENSG00000170893.4	protein_coding	1.06928	-1.6628	0.0676843	0.997791
MGAT4A	ENSG00000071073.14	protein_coding	-0.392015	6.09279	0.067709	0.997791
SERF1A	ENSG00000172058.17	protein_coding	1.65717	-2.98433	0.0677545	0.997791
CRLS1	ENSG00000088766.13	protein_coding	-0.444917	1.92792	0.0678082	0.997791
ENSG00000298734	ENSG00000298734.1	lncRNA	1.33825	-2.34778	0.0678676	0.997791
ANKRD20A11P	ENSG00000215559.9	transcribed_unprocessed_pseudogene	-0.91369	-0.731449	0.0679211	0.997791
ENSG00000253339	ENSG00000253339.5	lncRNA	1.50225	1.86951	0.0679831	0.997791
ENSG00000268833	ENSG00000268833.2	lncRNA	0.647694	0.551795	0.068017	0.997791
ENSG00000304226	ENSG00000304226.1	lncRNA	0.837152	0.513169	0.0680608	0.997791
ATP1B3	ENSG00000069849.12	protein_coding	-0.368903	6.16482	0.0680779	0.997791
SLC2A9-AS1	ENSG00000250413.2	lncRNA	-0.588298	1.40794	0.0681011	0.997791
POU2AF2	ENSG00000150750.9	protein_coding	1.54258	-2.03272	0.0681378	0.997791
ENSG00000230107	ENSG00000230107.2	lncRNA	0.859433	-0.236489	0.0682683	0.997791
SEMA4A	ENSG00000196189.15	protein_coding	0.506978	6.65448	0.068398	0.997791
IGF2BP2-AS1	ENSG00000163915.7	lncRNA	0.721807	1.27023	0.0685044	0.997791
CIMIP1	ENSG00000124237.6	protein_coding	1.50524	4.91966	0.0686473	0.997791
ENSG00000299371	ENSG00000299371.1	lncRNA	-0.947694	-0.937547	0.0686491	0.997791
SNTG2	ENSG00000172554.13	protein_coding	-0.789284	1.5407	0.0687332	0.997791
ENSG00000300288	ENSG00000300288.1	lncRNA	1.35093	-3.3157	0.0687699	0.997791
TSPAN3	ENSG00000140391.15	protein_coding	0.389342	7.68504	0.068867	0.997791
KCNH2	ENSG00000055118.19	protein_coding	1.15569	0.884678	0.068931	0.997791
ENSG00000302400	ENSG00000302400.1	lncRNA	0.752493	1.36404	0.068966	0.997791
ENSG00000284966	ENSG00000284966.3	lncRNA	-0.548575	2.57391	0.0690132	0.997791
ENSG00000264012	ENSG00000264012.1	lncRNA	-0.843845	-0.501272	0.0690573	0.997791
BAIAP3	ENSG00000007516.16	protein_coding	0.75432	6.19829	0.0691492	0.997791
DMTN	ENSG00000158856.19	protein_coding	0.515445	5.32059	0.0691633	0.997791
ENSG00000294152	ENSG00000294152.1	lncRNA	1.12044	-2.22511	0.0692367	0.997791
CFAP184	ENSG00000173013.6	protein_coding	1.03205	2.457	0.069324	0.997791
ENSG00000273149	ENSG00000273149.2	lncRNA	1.32786	-3.92461	0.0693273	0.997791
GAB1	ENSG00000109458.11	protein_coding	-0.396251	5.78062	0.0693432	0.997791
PAFAH1B1P1	ENSG00000214354.3	processed_pseudogene	-1.39555	-2.88787	0.0693639	0.997791
KCNJ11	ENSG00000187486.8	protein_coding	0.845315	0.0621789	0.0693681	0.997791
TNIP1	ENSG00000145901.19	protein_coding	0.472821	6.32802	0.0693692	0.997791
ENSG00000270589	ENSG00000270589.1	lncRNA	-0.704859	1.07349	0.0693919	0.997791
ENSG00000304710	ENSG00000304710.1	lncRNA	-1.46236	-3.77468	0.0694771	0.997791
CFAP73	ENSG00000186710.13	protein_coding	0.916002	3.95305	0.0695599	0.997791
ENSG00000224155	ENSG00000224155.2	processed_pseudogene	-0.908529	-0.353814	0.0695841	0.997791
EFHD2-AS1	ENSG00000228140.3	lncRNA	0.655438	3.08372	0.0695909	0.997791
LUM	ENSG00000139329.6	protein_coding	-1.09046	6.79221	0.069604	0.997791
TRPC6P2	ENSG00000249363.1	processed_pseudogene	-1.26091	-2.27115	0.0696413	0.997791
RPS20P31	ENSG00000240925.1	processed_pseudogene	-0.731402	-0.496716	0.0698145	0.997791
CDH22	ENSG00000149654.12	protein_coding	1.52365	0.684391	0.0699182	0.997791
SLC25A53	ENSG00000269743.4	protein_coding	-0.435592	2.12015	0.0699344	0.997791
ENSG00000304300	ENSG00000304300.1	lncRNA	1.54179	-2.60876	0.0699723	0.997791
SLC36A3	ENSG00000186334.10	protein_coding	-1.12773	-2.7887	0.070025	0.997791
ENSG00000293203	ENSG00000293203.1	lncRNA	-0.8909	-1.9576	0.0700511	0.997791
H2BC13	ENSG00000185130.6	protein_coding	0.701365	0.00182988	0.0700681	0.997791
DDIAS	ENSG00000165490.14	protein_coding	-0.652596	0.935191	0.0700783	0.997791
NR5A2	ENSG00000116833.15	protein_coding	-0.699961	3.13604	0.0700938	0.997791
H2AC13	ENSG00000196747.5	protein_coding	1.26515	0.798951	0.0700991	0.997791
ENPP1	ENSG00000197594.15	protein_coding	-0.834181	4.36509	0.0701097	0.997791
PIM1	ENSG00000137193.15	protein_coding	0.629129	4.92296	0.0701287	0.997791
APOB	ENSG00000084674.15	protein_coding	1.30702	-1.298	0.0701719	0.997791
CTAGE12P	ENSG00000215441.3	processed_pseudogene	1.62151	-3.61437	0.0702151	0.997791
TSNAXIP1	ENSG00000102904.16	protein_coding	1.00072	2.805	0.070307	0.997791
ENSG00000228509	ENSG00000228509.8	lncRNA	-0.455203	1.97838	0.0703193	0.997791
FKBP6P2	ENSG00000290834.2;ENSG00000290834.2;ENSG00000290834.2;ENSG00000290834.2;ENSG00000290834.2;ENSG00000290834.2;ENSG00000290834.2;ENSG00000290834.2;ENSG00000290834.2;ENSG00000290834.2;ENSG00000290834.2;ENSG00000146722.12;ENSG00000290834.2;ENSG00000290834.2;ENSG00000290834.2;ENSG00000290834.2;ENSG00000290834.2;ENSG00000290834.2;ENSG00000290834.2;ENSG00000146722.12;ENSG00000290834.2;ENSG00000290834.2;E…	lncRNA;lncRNA;lncRNA;lncRNA;lncRNA;lncRNA;lncRNA;lncRNA;lncRNA;lncRNA;lncRNA;transcribed_unprocessed_pseudogene;lncRNA;lncRNA;lncRNA;lncRNA;lncRNA;lncRNA;lncRNA;transcribed_unprocessed_pseudogene;lncRNA;lncRNA;lncRNA;lncRNA;lncRNA;lncRNA;lncRNA;transcribed_unprocessed_pseudogene;lncRNA;lncRNA;lncRNA;lncRNA;lncRNA;lncRNA;lncRNA;lncRNA;lncRNA;lncRNA;lncRNA;lncRNA;lncRNA;lncRNA;transcribed_unprocess…	0.706177	1.66677	0.0703571	0.997791
ENSG00000295583	ENSG00000295583.1	lncRNA	1.98872	-1.83842	0.0704063	0.997791
ENSG00000309243	ENSG00000309243.1	lncRNA	1.22039	-4.73102	0.0704281	0.997791
SH3BGRL3	ENSG00000142669.16	protein_coding	0.814763	4.9384	0.0705049	0.997791
ATG9B	ENSG00000181652.20	protein_coding	0.919735	2.57785	0.0705823	0.997791
COMT	ENSG00000093010.16	protein_coding	0.444018	5.7197	0.0705964	0.997791
DNAH10	ENSG00000197653.17	protein_coding	1.1629	5.91983	0.0706228	0.997791
ATCAY	ENSG00000167654.19	protein_coding	1.4077	-3.94879	0.0706419	0.997791
ENSG00000298908	ENSG00000298908.1	lncRNA	0.782383	-1.51305	0.0706557	0.997791
SLC26A3	ENSG00000091138.14	protein_coding	-0.939757	-1.04321	0.0706808	0.997791
ANKRD44-AS1	ENSG00000231621.4	lncRNA	1.07532	1.41414	0.0706823	0.997791
ENSG00000299485	ENSG00000299485.1	lncRNA	-1.13026	-4.41752	0.0707284	0.997791
ENSG00000310306	ENSG00000310306.1	lncRNA	-0.686298	-1.21305	0.0707571	0.997791
ENSG00000231980	ENSG00000231980.1	lncRNA	1.11044	0.21868	0.0707646	0.997791
RNU6-450P	ENSG00000201524.1	snRNA	-0.924633	-2.00765	0.0708244	0.997791
ENSG00000282416	ENSG00000282416.1	processed_pseudogene	1.17665	-2.51179	0.0708634	0.997791
MAP3K14	ENSG00000006062.19	protein_coding	0.450557	5.20492	0.0708966	0.997791
CES1	ENSG00000198848.14	protein_coding	0.903421	6.3474	0.070922	0.997791
TTC39A	ENSG00000085831.17	protein_coding	0.461697	4.43817	0.0709457	0.997791
MRPL44	ENSG00000135900.5	protein_coding	0.352676	3.65729	0.0710215	0.997791
LCORL	ENSG00000178177.18	protein_coding	-0.484009	4.27259	0.0710871	0.997791
ENSG00000267731	ENSG00000267731.1	lncRNA	-0.86107	0.142641	0.0711051	0.997791
SYNJ1	ENSG00000159082.19	protein_coding	-0.353157	4.68356	0.0711135	0.997791
ARMC1	ENSG00000104442.11	protein_coding	-0.451147	4.5506	0.0712181	0.997791
RPL12P7	ENSG00000242941.1	transcribed_processed_pseudogene	1.46096	-3.12667	0.0712601	0.997791
ENSG00000236841	ENSG00000236841.9	lncRNA	-1.23556	-2.83629	0.0713007	0.997791
ODAD3	ENSG00000198003.13	protein_coding	1.16189	1.99391	0.0713293	0.997791
LAMB2P1	ENSG00000270441.1	unprocessed_pseudogene	0.442191	1.45356	0.0713595	0.997791
TMCC2	ENSG00000133069.18	protein_coding	0.62106	3.42041	0.0713778	0.997791
ENSG00000305989	ENSG00000305989.1	lncRNA	1.26452	-2.44878	0.071423	0.997791
TRAV8-2	ENSG00000211786.3	TR_V_gene	1.28091	-2.64478	0.0714419	0.997791
RNA5SP202	ENSG00000201185.1	rRNA_pseudogene	-1.28948	-3.95692	0.071595	0.997791
NAV2-AS5	ENSG00000255043.1	lncRNA	-0.881349	-1.27055	0.0715953	0.997791
ZNF385A	ENSG00000161642.19	protein_coding	0.733859	4.9132	0.0715979	0.997791
KMT5AP1	ENSG00000279730.2	processed_pseudogene	0.475496	2.37925	0.0716559	0.997791
ENSG00000270076	ENSG00000270076.1	lncRNA	-1.31536	-2.65821	0.0716998	0.997791
ABCC6P1	ENSG00000291057.2;ENSG00000291057.2;ENSG00000291057.2;ENSG00000291057.2;ENSG00000291057.2;ENSG00000291057.2;ENSG00000291057.2;ENSG00000256340.11;ENSG00000256340.11;ENSG00000291057.2;ENSG00000291057.2;ENSG00000291057.2;ENSG00000291057.2;ENSG00000291057.2;ENSG00000291057.2;ENSG00000291057.2;ENSG00000291057.2;ENSG00000291057.2;ENSG00000291057.2;ENSG00000256340.11;ENSG00000291057.2;ENSG00000291057.2;…	lncRNA;lncRNA;lncRNA;lncRNA;lncRNA;lncRNA;lncRNA;transcribed_unprocessed_pseudogene;transcribed_unprocessed_pseudogene;lncRNA;lncRNA;lncRNA;lncRNA;lncRNA;lncRNA;lncRNA;lncRNA;lncRNA;lncRNA;transcribed_unprocessed_pseudogene;lncRNA;lncRNA;lncRNA;lncRNA;lncRNA;transcribed_unprocessed_pseudogene;lncRNA;lncRNA;lncRNA;lncRNA;transcribed_unprocessed_pseudogene;lncRNA;lncRNA;lncRNA;lncRNA;lncRNA;transcr…	0.624518	1.76819	0.0718729	0.997791
UBAC1	ENSG00000130560.10	protein_coding	0.39408	4.94333	0.0718813	0.997791
UROC1	ENSG00000159650.10	protein_coding	1.11988	-1.56116	0.0718841	0.997791
ENSG00000310402	ENSG00000310402.1	lncRNA	1.02553	-1.90149	0.0719507	0.997791
MAL2-AS1	ENSG00000253972.7	lncRNA	0.605743	0.748535	0.0719624	0.997791
ENSG00000309014	ENSG00000309014.1	lncRNA	-1.23543	-3.41104	0.0720024	0.997791
ENSG00000299712	ENSG00000299712.1	lncRNA	0.477309	1.17759	0.0720185	0.997791
CLDN6	ENSG00000184697.8	protein_coding	1.47758	-3.75099	0.0720326	0.997791
SLC22A4	ENSG00000197208.7	protein_coding	0.514924	4.56989	0.0720975	0.997791
FAM149A	ENSG00000109794.15	protein_coding	0.474574	4.08155	0.0721063	0.997791
PNKD	ENSG00000127838.16	protein_coding	0.573145	5.42175	0.0721408	0.997791
ENSG00000239005	ENSG00000239005.1	snoRNA	-0.932152	-1.42271	0.0721494	0.997791
C2orf88	ENSG00000187699.11	protein_coding	-0.456327	2.86448	0.0721584	0.997791
ZFP37	ENSG00000136866.15	protein_coding	-0.616458	1.14205	0.0721624	0.997791
ENSG00000294036	ENSG00000294036.1	lncRNA	1.03131	-2.05727	0.0722043	0.997791
ENSG00000310430	ENSG00000310430.1	lncRNA	1.01393	-0.0494189	0.0722411	0.997791
CYP2F1	ENSG00000197446.10	protein_coding	1.56306	4.95316	0.0722453	0.997791
ENSG00000234860	ENSG00000234860.3	lncRNA	-1.04362	-2.17977	0.0723289	0.997791
ABRA	ENSG00000174429.5	protein_coding	-1.09555	-0.830436	0.0725266	0.997791
KLHL10	ENSG00000161594.8	protein_coding	-0.88738	-1.44925	0.0725318	0.997791
AMD1	ENSG00000123505.21	protein_coding	-0.349767	6.99567	0.0725515	0.997791
ENSG00000283044	ENSG00000283044.2	lncRNA	1.0364	-4.77342	0.0726796	0.997791
ENSG00000224733	ENSG00000224733.1	lncRNA	-0.546718	0.378085	0.0726844	0.997791
COLGALT2	ENSG00000198756.12	protein_coding	-0.616743	3.88367	0.0726867	0.997791
CFAP46	ENSG00000171811.14	protein_coding	1.19685	5.11949	0.0727623	0.997791
ENSG00000288612	ENSG00000288612.1	lncRNA	0.742558	-0.0257464	0.072815	0.997791
LINC00943	ENSG00000189238.7	lncRNA	-1.23949	-1.10487	0.0728171	0.997791
RBBP8NL	ENSG00000130701.4	protein_coding	0.75432	2.85246	0.0728228	0.997791
TTC39C-AS1	ENSG00000264745.2	lncRNA	0.71027	1.44681	0.0728607	0.997791
TAF1A	ENSG00000143498.19	protein_coding	-0.46157	1.76796	0.072914	0.997791
ELOA3P	ENSG00000288631.1	processed_pseudogene	-1.93611	-3.96163	0.0729247	0.997791
DHX38	ENSG00000140829.13	protein_coding	0.360249	5.75436	0.0729325	0.997791
HLX-AS1	ENSG00000257551.2	lncRNA	-0.85128	-0.930827	0.0729369	0.997791
DNAJA1P3	ENSG00000215007.3	processed_pseudogene	-0.638806	-0.10243	0.0729639	0.997791
RPL7AP42	ENSG00000234358.1	processed_pseudogene	-0.825898	-1.33201	0.0730213	0.997791
ENSG00000255872	ENSG00000255872.3	protein_coding	-0.588901	-0.762778	0.0730324	0.997791
PROSER3	ENSG00000167595.17	protein_coding	0.512756	4.62003	0.0730338	0.997791
CASC11	ENSG00000249375.9	lncRNA	-0.749816	-1.22275	0.073095	0.997791
TIMP3	ENSG00000100234.13	protein_coding	-0.442755	8.55694	0.0731553	0.997791
POMGNT1	ENSG00000085998.16	protein_coding	0.328268	6.02041	0.0732976	0.997791
ICAM1	ENSG00000090339.10	protein_coding	0.720711	4.91441	0.073307	0.997791
XDH	ENSG00000158125.11	protein_coding	0.624756	5.35502	0.0733353	0.997791
TRPS1-AS1	ENSG00000227170.1	lncRNA	-0.944879	-0.610321	0.0733825	0.997791
ATP2C2	ENSG00000064270.15	protein_coding	0.703259	5.82578	0.0733895	0.997791
ENSG00000270020	ENSG00000270020.1	lncRNA	-0.788995	-1.53169	0.0734907	0.997791
ENSG00000230333	ENSG00000230333.7	lncRNA	-1.1041	0.389292	0.0736592	0.997791
RDH16	ENSG00000139547.9	protein_coding	0.901773	-1.23225	0.0736744	0.997791
ENSG00000251867	ENSG00000251867.4	lncRNA	-0.829945	-0.224314	0.073689	0.997791
ENSG00000309996	ENSG00000309996.1	lncRNA	-0.424698	1.58154	0.0736951	0.997791
BIRC6-AS2	ENSG00000290864.1;ENSG00000290864.1;ENSG00000279897.3;ENSG00000290864.1;ENSG00000290864.1	lncRNA;lncRNA;transcribed_unprocessed_pseudogene;lncRNA;lncRNA	-0.637156	0.0213044	0.0737023	0.997791
ARMH1	ENSG00000198520.13	protein_coding	0.698869	3.25206	0.0737609	0.997791
ENSG00000307087	ENSG00000307087.1	lncRNA	1.34636	0.0803764	0.0737966	0.997791
HMGA1P8	ENSG00000233155.1	processed_pseudogene	1.18668	-0.280312	0.0738096	0.997791
CICP27	ENSG00000233750.3	processed_pseudogene	-1.34575	-2.02925	0.0738603	0.997791
DNAAF1	ENSG00000154099.19	protein_coding	1.05639	5.90966	0.0739296	0.997791
ENSG00000228950	ENSG00000228950.2	lncRNA	-0.922039	0.084817	0.074018	0.997791
GFM1	ENSG00000168827.16	protein_coding	-0.349707	5.87507	0.0740516	0.997791
ENSG00000233178	ENSG00000233178.8	lncRNA	-0.70588	1.01259	0.0740538	0.997791
ARL10	ENSG00000175414.8	protein_coding	-0.42941	3.87457	0.0740552	0.997791
CNKSR1	ENSG00000142675.19	protein_coding	0.619127	5.21361	0.074059	0.997791
ENSG00000288902	ENSG00000288902.3	lncRNA	0.942228	1.0119	0.0740804	0.997791
ENSG00000284902	ENSG00000284902.1	lncRNA	-1.22474	-1.69799	0.0741481	0.997791
ANKRD39	ENSG00000213337.10	protein_coding	0.636489	0.977852	0.0741881	0.997791
HK1	ENSG00000156515.26	protein_coding	0.353615	7.12587	0.074356	0.997791
ENSG00000298360	ENSG00000298360.1	lncRNA	-0.481809	-0.145893	0.074379	0.997791
STK4-DT	ENSG00000227477.2	lncRNA	1.01496	-1.74069	0.0744597	0.997791
ATPAF2	ENSG00000171953.16	protein_coding	0.380364	3.3513	0.0744695	0.997791
ENSG00000234848	ENSG00000234848.1	lncRNA	-0.918367	-2.07433	0.0745077	0.997791
YEATS2-AS1	ENSG00000233885.7	lncRNA	-0.46796	0.724247	0.0745611	0.997791
ENSG00000304167	ENSG00000304167.1	lncRNA	-0.964759	-1.18212	0.0745828	0.997791
ENSG00000300168	ENSG00000300168.1	lncRNA	1.08957	-0.206479	0.0746255	0.997791
CCDC57	ENSG00000176155.22	protein_coding	0.393404	6.15088	0.0746663	0.997791
CYP2S1	ENSG00000167600.15	protein_coding	0.861219	5.66624	0.0749151	0.997791
RN7SL698P	ENSG00000244232.3	misc_RNA	-0.574949	-0.392324	0.0750017	0.997791
KLHL6	ENSG00000172578.12	protein_coding	0.659745	5.91874	0.0750095	0.997791
ENSG00000307958	ENSG00000307958.1	lncRNA	-1.06539	-2.11876	0.0750612	0.997791
HPAT5	ENSG00000280707.4	lncRNA	1.18259	1.01466	0.0750759	0.997791
PDP1	ENSG00000164951.17	protein_coding	-0.334713	5.50655	0.0751172	0.997791
ENSG00000285567	ENSG00000285567.3	lncRNA	0.777666	-1.34167	0.075164	0.997791
ENSG00000280047	ENSG00000280047.1	TEC	-0.481393	1.18986	0.0751936	0.997791
DNM3	ENSG00000197959.15	protein_coding	-0.540096	3.73968	0.0752609	0.997791
CA1	ENSG00000133742.15	protein_coding	-0.695478	1.75018	0.0752719	0.997791
GARIN1B	ENSG00000135248.16	protein_coding	1.11296	-2.37965	0.075362	0.997791
MPHOSPH6-DT	ENSG00000261029.2	lncRNA	-1.13017	-1.58203	0.0753707	0.997791
ATP13A4	ENSG00000127249.16	protein_coding	0.655289	3.80614	0.0754955	0.997791
ABCC1	ENSG00000103222.21	protein_coding	0.363679	6.72305	0.0755335	0.997791
TUBAP11	ENSG00000259751.1	processed_pseudogene	-0.892967	-1.53467	0.0755674	0.997791
ENSG00000259250	ENSG00000259250.1	lncRNA	-0.616663	-0.00208657	0.0755848	0.997791
MYO18B	ENSG00000133454.16	protein_coding	1.55198	-2.25175	0.0756078	0.997791
ENSG00000283839	ENSG00000283839.4	lncRNA	-1.03864	-2.66285	0.0756249	0.997791
RN7SKP283	ENSG00000253006.1	misc_RNA	-0.85491	-1.4827	0.0756557	0.997791
GAS2	ENSG00000148935.13	protein_coding	-0.504366	1.80376	0.0756813	0.997791
ENSG00000301715	ENSG00000301715.1	lncRNA	-0.654984	-0.613888	0.0757095	0.997791
TUBA1C	ENSG00000167553.18	protein_coding	0.312023	5.53793	0.0758353	0.997791
TUFM	ENSG00000178952.12	protein_coding	0.386865	6.32379	0.0758654	0.997791
HACD1	ENSG00000165996.15	protein_coding	-0.609848	0.214837	0.0759862	0.997791
ZNF100	ENSG00000197020.13	protein_coding	0.445933	3.51536	0.0760227	0.997791
ENSG00000302894	ENSG00000302894.1	lncRNA	-0.978993	1.06089	0.0761661	0.997791
ENSG00000297451	ENSG00000297451.1	lncRNA	0.661929	-1.16873	0.076235	0.997791
ENSG00000262877	ENSG00000262877.6	lncRNA	0.685804	3.66048	0.0763307	0.997791
RNF150	ENSG00000170153.11	protein_coding	-0.412547	4.88791	0.0763494	0.997791
PURA	ENSG00000185129.8	protein_coding	-0.454123	6.64324	0.0763527	0.997791
CYP4Z1	ENSG00000186160.5	protein_coding	0.762346	1.25178	0.076358	0.997791
ENSG00000286064	ENSG00000286064.1	unprocessed_pseudogene	0.61054	-0.774849	0.0764394	0.997791
ENSG00000308516	ENSG00000308516.1	lncRNA	-0.679354	-1.23522	0.0764502	0.997791
RBM47	ENSG00000163694.16	protein_coding	0.290478	7.85583	0.0764922	0.997791
ZNF410	ENSG00000119725.22	protein_coding	-0.326451	2.9168	0.0765757	0.997791
CLEC10A	ENSG00000132514.15	protein_coding	1.20411	2.2417	0.0766202	0.997791
ATP1A4	ENSG00000132681.17	protein_coding	0.93587	-1.26065	0.0766928	0.997791
RNU6-761P	ENSG00000206875.1	snRNA	-1.03264	-0.834118	0.0767698	0.997791
MRNIP	ENSG00000161010.16	protein_coding	0.310931	5.60928	0.0767772	0.997791
LINC01876	ENSG00000226383.8	lncRNA	-0.8028	2.39212	0.076796	0.997791
NRXN3	ENSG00000021645.20	protein_coding	0.541585	3.20592	0.0769562	0.997791
DENND2B	ENSG00000166444.20	protein_coding	0.336529	6.91544	0.0769971	0.997791
LIN54	ENSG00000189308.12	protein_coding	-0.3026	4.63533	0.0770527	0.997791
ENSG00000303800	ENSG00000303800.1	lncRNA	-1.2293	-2.66655	0.0771394	0.997791
ENSG00000299611	ENSG00000299611.1	lncRNA	-1.03916	-2.46071	0.0771449	0.997791
KRT18P29	ENSG00000213958.2	processed_pseudogene	0.682916	0.676336	0.0771988	0.997791
RN7SKP185	ENSG00000199683.1	misc_RNA	-1.10389	-2.05301	0.0772429	0.997791
CBR1	ENSG00000159228.13	protein_coding	0.472746	4.35474	0.0772586	0.997791
ENSG00000213080	ENSG00000213080.3	processed_pseudogene	0.370734	3.47719	0.0773091	0.997791
IFNK	ENSG00000147896.4	protein_coding	-0.655389	-0.00293658	0.0773115	0.997791
ENSG00000300040	ENSG00000300040.1	lncRNA	1.11097	-2.37911	0.0773266	0.997791
ABHD2	ENSG00000140526.19	protein_coding	0.410389	7.92642	0.0773291	0.997791
TK1	ENSG00000167900.14	protein_coding	0.569685	2.52956	0.0773413	0.997791
CCDC33	ENSG00000140481.15	protein_coding	1.2705	4.56075	0.0773513	0.997791
ENSG00000231416	ENSG00000231416.1	processed_pseudogene	-0.797264	-1.43422	0.0773813	0.997791
TADA3	ENSG00000171148.15	protein_coding	0.441272	6.01225	0.0774301	0.997791
ENSG00000289866	ENSG00000289866.2	lncRNA	-0.855698	-0.777888	0.0774345	0.997791
RASGRF2	ENSG00000113319.14	protein_coding	-0.617982	4.04364	0.0774804	0.997791
SUSD3	ENSG00000157303.12	protein_coding	0.637495	1.45257	0.0775398	0.997791
MAP1A	ENSG00000166963.13	protein_coding	0.649337	6.3037	0.0775535	0.997791
ENSG00000297764	ENSG00000297764.1	lncRNA	-0.971511	-2.48469	0.0775901	0.997791
MINK1	ENSG00000141503.18	protein_coding	0.397565	7.44843	0.077609	0.997791
RPS27P8	ENSG00000236439.4	processed_pseudogene	0.420648	4.01146	0.0776554	0.997791
NECTIN3	ENSG00000177707.12	protein_coding	-0.475675	3.90674	0.0777111	0.997791
PSMD13	ENSG00000185627.20	protein_coding	0.281696	5.06483	0.077713	0.997791
ENSG00000303853	ENSG00000303853.1	lncRNA	-1.01875	1.62894	0.0777177	0.997791
CCDC68	ENSG00000166510.15	protein_coding	-0.699238	3.18222	0.0777565	0.997791
IQCE	ENSG00000106012.20	protein_coding	0.409978	5.83566	0.0778944	0.997791
WNT7B	ENSG00000188064.10	protein_coding	0.664805	4.53579	0.0779069	0.997791
OMD	ENSG00000127083.9	protein_coding	-1.23351	3.84545	0.0779092	0.997791
RPL12P37	ENSG00000240270.1	processed_pseudogene	1.01041	-4.79752	0.0779136	0.997791
GSTP1	ENSG00000084207.19	protein_coding	0.643967	7.42904	0.0779542	0.997791
RUNDC3B	ENSG00000105784.17	protein_coding	-0.732972	2.5695	0.0779781	0.997791
ENSG00000289472	ENSG00000289472.1	lncRNA	-0.740952	-0.595448	0.0779943	0.997791
DRC7	ENSG00000159625.16	protein_coding	1.43439	3.28503	0.0780112	0.997791
ENSG00000303016	ENSG00000303016.1	lncRNA	1.91006	-2.51529	0.0780476	0.997791
IFIT6P	ENSG00000224289.1	unprocessed_pseudogene	-1.00108	-3.30193	0.0780585	0.997791
DMKN	ENSG00000161249.22	protein_coding	0.499486	4.40656	0.0781413	0.997791
ENSG00000185839	ENSG00000185839.3	processed_pseudogene	0.568077	4.29143	0.0782491	0.997791
CDK5RAP2	ENSG00000136861.20	protein_coding	0.287056	6.65941	0.0783335	0.997791
CTSH	ENSG00000103811.19	protein_coding	0.359321	6.77993	0.0784006	0.997791
PDE6B	ENSG00000133256.13	protein_coding	0.605936	2.42551	0.07845	0.997791
TPPP	ENSG00000171368.13	protein_coding	0.664534	5.59556	0.0784687	0.997791
RPL5P17	ENSG00000243859.3	processed_pseudogene	1.82508	-2.85031	0.0784755	0.997791
SHROOM4	ENSG00000158352.19	protein_coding	-0.486637	5.60782	0.0785328	0.997791
ENSG00000255565	ENSG00000255565.2	lncRNA	-0.697107	-0.00260291	0.0785375	0.997791
BARX1-DT	ENSG00000235601.2	lncRNA	-0.849159	-1.26889	0.0785881	0.997791
LY6G6C	ENSG00000204421.3	protein_coding	-0.88166	-1.60161	0.0786397	0.997791
CCDC17	ENSG00000159588.16	protein_coding	1.01322	6.30207	0.0786541	0.997791
ENSG00000267199	ENSG00000267199.1	lncRNA	-0.743467	-0.436364	0.0786571	0.997791
AMPD3	ENSG00000133805.17	protein_coding	0.404362	5.31137	0.0786866	0.997791
CBLC	ENSG00000142273.14	protein_coding	0.733727	4.24483	0.0787529	0.997791
ENSG00000307590	ENSG00000307590.1	lncRNA	-1.25033	-2.67607	0.0787561	0.997791
SPATA33	ENSG00000167523.15	protein_coding	0.544493	3.13889	0.0787619	0.997791
ZNF232-AS1	ENSG00000234327.11	lncRNA	-0.750515	-0.0966678	0.0787906	0.997791
ODAD1	ENSG00000105479.17	protein_coding	1.35345	5.40376	0.0788083	0.997791
XKR9	ENSG00000221947.9	protein_coding	-0.794604	0.678371	0.0788375	0.997791
RNU6-101P	ENSG00000222255.1	snRNA	-1.5001	-2.38441	0.0788405	0.997791
ENSG00000276846	ENSG00000276846.1	lncRNA	0.998843	-0.303239	0.0789238	0.997791
ENSG00000279602	ENSG00000279602.2	lncRNA	-0.998983	2.14879	0.0789245	0.997791
ENSG00000253430	ENSG00000253430.1	lncRNA	-0.807257	-1.90361	0.0789524	0.997791
MXRA5Y	ENSG00000235649.2	unprocessed_pseudogene	-1.5454	-1.09087	0.0789668	0.997791
SLAMF6	ENSG00000162739.15	protein_coding	-0.707578	2.26243	0.0789861	0.997791
ENSG00000281383	ENSG00000281383.1	lncRNA	1.49605	3.09988	0.0790377	0.997791
ENSG00000294391	ENSG00000294391.1	lncRNA	-1.38141	-3.27493	0.0790716	0.997791
CIROP	ENSG00000283654.4	protein_coding	-0.69201	-1.0479	0.0791713	0.997791
ENSG00000260536	ENSG00000260536.1	lncRNA	-0.582398	0.604741	0.0792199	0.997791
ENSG00000309444	ENSG00000309444.1	lncRNA	0.749466	-1.87648	0.0792486	0.997791
PRKAG3	ENSG00000115592.14	protein_coding	-0.734332	0.63768	0.0793127	0.997791
ENSG00000301575	ENSG00000301575.1	lncRNA	1.31325	-2.72233	0.0793414	0.997791
IZUMO1	ENSG00000182264.9	protein_coding	-0.523512	0.493139	0.0793549	0.997791
HHAT	ENSG00000054392.14	protein_coding	0.34729	4.32074	0.0793645	0.997791
PEX14	ENSG00000142655.14	protein_coding	0.625169	4.70981	0.0793822	0.997791
NDUFB10	ENSG00000140990.16	protein_coding	0.490311	3.7748	0.0793914	0.997791
FAM181A	ENSG00000140067.8	protein_coding	1.19829	-1.01554	0.0794201	0.997791
ENSG00000264911	ENSG00000264911.1	processed_pseudogene	-0.759151	-2.72114	0.0794993	0.997791
ENSG00000271555	ENSG00000271555.1	lncRNA	-1.11637	-2.91391	0.0795638	0.997791
COX20	ENSG00000203667.11	protein_coding	-0.445631	2.40513	0.0797037	0.997791
EDN1	ENSG00000078401.8	protein_coding	-0.825319	3.0632	0.0797122	0.997791
COPRS	ENSG00000172301.11	protein_coding	0.415789	3.07117	0.0797131	0.997791
ENSG00000305105	ENSG00000305105.1	lncRNA	-1.56468	-0.823363	0.0797529	0.997791
MATN3	ENSG00000132031.14	protein_coding	-0.885306	1.12694	0.0797816	0.997791
ENSG00000274238	ENSG00000274238.1	lncRNA	-0.987856	-2.47496	0.0798288	0.997791
LINC01278	ENSG00000235437.11	lncRNA	0.399277	4.70185	0.0798368	0.997791
ENSG00000203643	ENSG00000203643.3	lncRNA	1.21163	-4.57543	0.0798494	0.997791
SLC34A2	ENSG00000157765.14	protein_coding	1.06496	4.319	0.0798635	0.997791
ENSG00000291224	ENSG00000291224.2	lncRNA	0.50057	1.01975	0.0799372	0.997791
LINC02604	ENSG00000273142.1	lncRNA	0.65947	3.51164	0.0800111	0.997791
H3C7	ENSG00000277775.2	protein_coding	1.12568	0.770272	0.0800235	0.997791
ENSG00000227681	ENSG00000227681.6	lncRNA	-1.27489	-2.48412	0.0800548	0.997791
BTG1	ENSG00000133639.6	protein_coding	-0.412992	7.05623	0.080173	0.997791
ENSG00000279623	ENSG00000279623.1	lncRNA	-0.855358	-1.22193	0.0803435	0.997791
ENSG00000237971	ENSG00000237971.1	processed_pseudogene	-1.50187	-2.6737	0.080374	0.997791
LINC01258	ENSG00000249534.3	lncRNA	1.42568	-2.22803	0.0803927	0.997791
ENSG00000301812	ENSG00000301812.1	lncRNA	0.891749	-0.91699	0.0803954	0.997791
DCDC2B	ENSG00000222046.4	protein_coding	0.747434	3.1311	0.0804124	0.997791
LINC01187	ENSG00000249601.2	lncRNA	1.31681	-0.0868831	0.0804255	0.997791
ENSG00000294117	ENSG00000294117.1	lncRNA	-0.774725	-1.66595	0.0804507	0.997791
ENSG00000300943	ENSG00000300943.1	lncRNA	1.44844	-3.13832	0.0804935	0.997791
EFCAB8	ENSG00000215529.13	protein_coding	0.929076	-0.812646	0.0805208	0.997791
LIFR	ENSG00000113594.11	protein_coding	-0.75062	7.71128	0.0805298	0.997791
H3P33	ENSG00000255492.1	processed_pseudogene	-1.088	-1.7513	0.0805646	0.997791
ENSG00000257009	ENSG00000257009.1	lncRNA	1.50536	-2.05057	0.0806317	0.997791
ENSG00000300128	ENSG00000300128.1	lncRNA	1.23677	-2.9882	0.0806328	0.997791
CCDC187	ENSG00000260220.7	protein_coding	1.35186	5.90322	0.0807257	0.997791
ENSG00000288782	ENSG00000288782.2	lncRNA	1.12793	-2.64268	0.0807598	0.997791
ENSG00000289707	ENSG00000289707.2	lncRNA	2.01117	-0.939564	0.0807612	0.997791
ENSG00000267042	ENSG00000267042.2	lncRNA	0.908983	-2.27452	0.080764	0.997791
TMX1	ENSG00000139921.14	protein_coding	-0.423544	5.05366	0.0808052	0.997791
ENSG00000297664	ENSG00000297664.1	lncRNA	-1.41575	-3.57056	0.0808667	0.997791
CIMIP5	ENSG00000150873.13	protein_coding	0.851205	3.57064	0.0809134	0.997791
ENSG00000303608	ENSG00000303608.1	lncRNA	0.888746	-0.59375	0.080923	0.997791
RNU6ATAC7P	ENSG00000221038.1	snRNA	-1.07097	-2.40202	0.0809543	0.997791
LRRFIP1	ENSG00000124831.21	protein_coding	0.207839	7.37691	0.0809748	0.997791
ENSG00000305025	ENSG00000305025.1	lncRNA	-0.57112	0.336889	0.0809749	0.997791
KRT42P	ENSG00000290861.2;ENSG00000290861.2;ENSG00000290861.2;ENSG00000290861.2;ENSG00000290861.2;ENSG00000290861.2;ENSG00000290861.2;ENSG00000290861.2;ENSG00000290861.2;ENSG00000290861.2;ENSG00000290861.2;ENSG00000290861.2;ENSG00000290861.2;ENSG00000290861.2;ENSG00000290861.2;ENSG00000290861.2;ENSG00000290861.2;ENSG00000214514.9;ENSG00000290861.2;ENSG00000290861.2;ENSG00000290861.2;ENSG00000290861.2;ENS…	lncRNA;lncRNA;lncRNA;lncRNA;lncRNA;lncRNA;lncRNA;lncRNA;lncRNA;lncRNA;lncRNA;lncRNA;lncRNA;lncRNA;lncRNA;lncRNA;lncRNA;transcribed_unprocessed_pseudogene;lncRNA;lncRNA;lncRNA;lncRNA;lncRNA;lncRNA;lncRNA;lncRNA;lncRNA;lncRNA;lncRNA;lncRNA;lncRNA;lncRNA;lncRNA;lncRNA;lncRNA;lncRNA;lncRNA;lncRNA;lncRNA;lncRNA;lncRNA;lncRNA;lncRNA;transcribed_unprocessed_pseudogene;lncRNA;lncRNA;lncRNA;lncRNA;lncRNA;…	0.803884	1.28818	0.0811049	0.997791
ENSG00000287085	ENSG00000287085.1	lncRNA	-0.711506	0.539515	0.0811518	0.997791
ENSG00000271730	ENSG00000271730.1	lncRNA	-1.34244	-2.57487	0.0811555	0.997791
SMARCA4	ENSG00000127616.23	protein_coding	0.373944	6.8905	0.0812506	0.997791
PADI3	ENSG00000142619.4	protein_coding	1.07793	1.66229	0.0812574	0.997791
TUBA1A	ENSG00000167552.17	protein_coding	0.549247	7.00432	0.0812731	0.997791
CFAP77	ENSG00000188523.10	protein_coding	1.42229	2.71004	0.0812917	0.997791
EGFLAM	ENSG00000164318.18	protein_coding	-0.679905	1.66565	0.0813539	0.997791
CHROMR	ENSG00000223960.10	lncRNA	-0.313084	4.38915	0.0813565	0.997791
MTCH1P2	ENSG00000256282.3	transcribed_processed_pseudogene	-0.926398	-2.18239	0.0813673	0.997791
PADI2	ENSG00000117115.14	protein_coding	0.499117	6.33295	0.0813939	0.997791
ENSG00000296588	ENSG00000296588.1	lncRNA	1.05166	-1.52894	0.0814032	0.997791
MMP16	ENSG00000156103.16	protein_coding	-1.1073	3.08638	0.0814097	0.997791
HMGB3P6	ENSG00000213070.3	processed_pseudogene	0.771097	-0.597685	0.0814196	0.997791
ENSG00000254398	ENSG00000254398.1	unprocessed_pseudogene	-1.23086	-1.80737	0.0814999	0.997791
ENSG00000254851	ENSG00000254851.1	transcribed_unprocessed_pseudogene	0.739028	-0.563009	0.0815974	0.997791
GAS8	ENSG00000141013.18	protein_coding	0.427418	3.75715	0.0816103	0.997791
PSMD10P1	ENSG00000228663.1	processed_pseudogene	-0.559242	1.33299	0.0817411	0.997791
ENSG00000310059	ENSG00000310059.1	lncRNA	-0.576984	-0.271691	0.0817882	0.997791
ENSG00000290849	ENSG00000290849.2	lncRNA	-0.61691	2.27554	0.0818063	0.997791
ENSG00000261832	ENSG00000261832.6	protein_coding	1.09589	-2.39099	0.0818662	0.997791
ENSG00000300424	ENSG00000300424.1	lncRNA	-0.983191	-2.36916	0.0819063	0.997791
ENSG00000304733	ENSG00000304733.1	lncRNA	0.912562	-0.710107	0.0819341	0.997791
RPS29P7	ENSG00000231622.1	processed_pseudogene	-1.14229	-2.78675	0.081937	0.997791
UBBP4	ENSG00000290919.2;ENSG00000290919.2;ENSG00000290919.2;ENSG00000290919.2;ENSG00000290919.2;ENSG00000290919.2;ENSG00000290919.2;ENSG00000290919.2;ENSG00000290919.2;ENSG00000290919.2;ENSG00000290919.2;ENSG00000290919.2;ENSG00000290919.2;ENSG00000290919.2;ENSG00000290919.2;ENSG00000290919.2;ENSG00000290919.2;ENSG00000290919.2;ENSG00000290919.2;ENSG00000290919.2;ENSG00000263563.8	lncRNA;lncRNA;lncRNA;lncRNA;lncRNA;lncRNA;lncRNA;lncRNA;lncRNA;lncRNA;lncRNA;lncRNA;lncRNA;lncRNA;lncRNA;lncRNA;lncRNA;lncRNA;lncRNA;lncRNA;transcribed_unprocessed_pseudogene	0.843892	-2.85584	0.0819664	0.997791
ENSG00000286048	ENSG00000286048.1	lncRNA	0.778597	-0.154195	0.0819881	0.997791
CACNA1C-IT3	ENSG00000256721.2	lncRNA	-0.762321	-0.707116	0.0820017	0.997791
ULBP2	ENSG00000131015.6	protein_coding	-0.735859	-1.23867	0.0820061	0.997791
ENSG00000301062	ENSG00000301062.1	lncRNA	-0.615437	-0.31123	0.0820272	0.997791
ENSG00000294573	ENSG00000294573.1	lncRNA	0.932419	-0.108316	0.0820289	0.997791
ENSG00000294095	ENSG00000294095.1	lncRNA	-0.979592	-1.73931	0.0820693	0.997791
TRAJ34	ENSG00000211855.1	TR_J_gene	1.49247	-3.19427	0.0820856	0.997791
DGKB	ENSG00000136267.15	protein_coding	-0.708166	-0.279153	0.0821187	0.997791
AP3S1	ENSG00000177879.18	protein_coding	-0.472695	4.51581	0.0821218	0.997791
CYP27B1	ENSG00000111012.12	protein_coding	0.972728	1.34814	0.0821622	0.997791
ENSG00000297119	ENSG00000297119.1	lncRNA	-0.654053	-1.39177	0.0821874	0.997791
NFXL1	ENSG00000170448.13	protein_coding	-0.353974	3.88748	0.0821896	0.997791
COL8A1	ENSG00000144810.17	protein_coding	-0.749217	4.91678	0.0821951	0.997791
WRN	ENSG00000165392.12	protein_coding	-0.361482	4.92611	0.0822293	0.997791
DLEC1	ENSG00000008226.21	protein_coding	0.891613	5.98747	0.082253	0.997791
GLYR1	ENSG00000140632.18	protein_coding	0.263501	6.7351	0.0822554	0.997791
ENSG00000272076	ENSG00000272076.1	lncRNA	-0.93265	-0.952782	0.0822926	0.997791
B3GNT3	ENSG00000179913.12	protein_coding	0.59652	5.47332	0.0823234	0.997791
ENSG00000268278	ENSG00000268278.1	unprocessed_pseudogene	1.13077	-2.85934	0.0824344	0.997791
ENSG00000290041	ENSG00000290041.2	lncRNA	-0.764129	1.12004	0.082435	0.997791
SPIRE2	ENSG00000204991.12	protein_coding	0.630007	4.18805	0.0824414	0.997791
H2BC26	ENSG00000196890.5	protein_coding	0.766847	1.92529	0.0824488	0.997791
ADAMTSL1	ENSG00000178031.19	protein_coding	-0.527453	4.73412	0.0824576	0.997791
TPK1	ENSG00000196511.16	protein_coding	-0.349375	2.32796	0.0824729	0.997791
ANGPT4	ENSG00000101280.9	protein_coding	-1.04048	0.627855	0.0824894	0.997791
SSR3	ENSG00000114850.8	protein_coding	-0.384937	7.10095	0.0824996	0.997791
TKT	ENSG00000163931.18	protein_coding	0.384641	6.33018	0.0825233	0.997791
ENSG00000227486	ENSG00000227486.5	lncRNA	-0.464247	3.05708	0.0826257	0.997791
IDH3G	ENSG00000067829.21	protein_coding	0.298351	5.03424	0.0826323	0.997791
RN7SL672P	ENSG00000239742.3	misc_RNA	1.18843	-1.58924	0.0826603	0.997791
CLCNKA	ENSG00000186510.13	protein_coding	0.976292	1.67605	0.0826607	0.997791
ENSG00000290241	ENSG00000290241.1	lncRNA	0.697964	-1.13819	0.0826846	0.997791
S100A14	ENSG00000189334.10	protein_coding	0.811819	4.32341	0.0827062	0.997791
ENSG00000302738	ENSG00000302738.1	lncRNA	-0.905761	-0.86904	0.0827302	0.997791
ENSG00000295934	ENSG00000295934.1	lncRNA	1.16931	-2.5842	0.0827381	0.997791
ENSG00000298636	ENSG00000298636.1	lncRNA	1.25964	-3.41925	0.0827715	0.997791
ENSG00000267044	ENSG00000267044.1	lncRNA	0.931147	-1.28727	0.0828099	0.997791
HSPD1P16	ENSG00000218792.2	processed_pseudogene	-1.27335	-2.53992	0.0828614	0.997791
RRAD	ENSG00000166592.14	protein_coding	1.07737	4.42081	0.0828751	0.997791
PAX8-AS1	ENSG00000189223.16	lncRNA	-1.05068	3.9386	0.0829592	0.997791
ENSG00000309842	ENSG00000309842.1	lncRNA	1.47093	-2.81357	0.0829885	0.997791
ABHD14B	ENSG00000114779.21	protein_coding	0.343588	5.2767	0.0829962	0.997791
ENSG00000297896	ENSG00000297896.1	lncRNA	0.555425	-0.620119	0.0831542	0.997791
PCDHA10	ENSG00000250120.8	protein_coding	-0.79911	0.643051	0.0831837	0.997791
ENSG00000289086	ENSG00000289086.3	lncRNA	-0.645288	-0.533794	0.0832155	0.997791
MIR1249	ENSG00000221598.3	miRNA	0.873432	-2.39192	0.0832172	0.997791
TMEM39A	ENSG00000176142.14	protein_coding	-0.255005	5.57248	0.0833475	0.997791
CLIC1	ENSG00000213719.9	protein_coding	0.337953	7.10877	0.0833634	0.997791
ECM2	ENSG00000106823.14	protein_coding	-0.7633	4.15968	0.0833733	0.997791
SCGB2B2	ENSG00000205209.8	protein_coding	0.870865	1.09597	0.0834224	0.997791
ADAMTS9-AS2	ENSG00000241684.9	lncRNA	-0.47955	4.65125	0.0834442	0.997791
DPYD-AS1	ENSG00000232878.3	lncRNA	-0.503672	0.0753372	0.0834728	0.997791
POTEI	ENSG00000196834.14	protein_coding	0.766777	0.754925	0.083551	0.997791
GLIPR1L2	ENSG00000180481.12	protein_coding	-0.870267	0.539087	0.0836125	0.997791
KNDC1	ENSG00000171798.20	protein_coding	1.18073	4.46289	0.083693	0.997791
ENSG00000303470	ENSG00000303470.1	lncRNA	-0.992027	-0.477026	0.0840034	0.997791
CD1B	ENSG00000158485.12	protein_coding	2.22922	-2.84627	0.0840204	0.997791
LINC01943	ENSG00000280721.2	lncRNA	0.973524	-1.26178	0.084056	0.997791
ENSG00000287348	ENSG00000287348.2	lncRNA	0.782598	0.751994	0.0841445	0.997791
CD200	ENSG00000091972.20	protein_coding	-0.689335	4.00107	0.0841835	0.997791
JAM3	ENSG00000166086.14	protein_coding	-0.382647	4.37126	0.0842119	0.997791
EIF1AX	ENSG00000173674.12	protein_coding	-0.461484	5.54491	0.0842163	0.997791
LINC01763	ENSG00000225446.4	lncRNA	-0.663195	-1.13259	0.0842735	0.997791
TMEM191C	ENSG00000206140.12	protein_coding	1.03546	-1.23042	0.0843079	0.997791
LKAAEAR1	ENSG00000171695.12	protein_coding	1.2886	-1.72173	0.0843314	0.997791
TTLL10	ENSG00000162571.15	protein_coding	0.871681	4.68073	0.0843479	0.997791
MAB21L3	ENSG00000173212.6	protein_coding	0.697855	-0.223383	0.0843665	0.997791
ENSG00000289913	ENSG00000289913.2	lncRNA	0.811391	2.78009	0.084429	0.997791
LRRC23	ENSG00000010626.16	protein_coding	0.960818	5.15984	0.0844723	0.997791
PELO-AS1	ENSG00000248898.5	lncRNA	-0.716157	0.336228	0.0844866	0.997791
GABRQ	ENSG00000268089.3	protein_coding	1.15606	-3.32296	0.0845559	0.997791
PALB2-AS1	ENSG00000261723.1	lncRNA	1.16243	-2.0233	0.0846441	0.997791
ENSG00000308311	ENSG00000308311.1	lncRNA	1.43779	-2.86254	0.084711	0.997791
H1-5	ENSG00000184357.5	protein_coding	0.826774	2.38697	0.0847172	0.997791
TKTL1	ENSG00000007350.18	protein_coding	-0.897481	-0.663732	0.0847246	0.997791
GRHPR	ENSG00000137106.19	protein_coding	0.300013	5.17237	0.08473	0.997791
PHACTR4	ENSG00000204138.14	protein_coding	0.238426	6.17719	0.0847319	0.997791
ENSG00000286423	ENSG00000286423.2	lncRNA	-0.577378	0.78454	0.084735	0.997791
ENSG00000253358	ENSG00000253358.2	lncRNA	-1.4778	-2.45328	0.0847678	0.997791
ENSG00000294430	ENSG00000294430.1	lncRNA	1.01942	-2.35312	0.0848035	0.997791
TSPAN1	ENSG00000117472.11	protein_coding	0.849973	7.71126	0.0848666	0.997791
ENSG00000250659	ENSG00000250659.2	lncRNA	-0.610577	1.28313	0.0848761	0.997791
RPL26L1-AS1	ENSG00000204758.9	lncRNA	-0.522076	0.0493717	0.0849159	0.997791
TTC39A-AS1	ENSG00000261664.6	lncRNA	0.809104	1.05736	0.084936	0.997791
IL1B	ENSG00000125538.12	protein_coding	-0.871142	1.45022	0.0849398	0.997791
NAALAD2	ENSG00000077616.11	protein_coding	-0.768939	2.02268	0.0849872	0.997791
ENSG00000295017	ENSG00000295017.1	lncRNA	0.845742	1.25104	0.085025	0.997791
PRSS12	ENSG00000164099.4	protein_coding	0.590756	3.81415	0.0850649	0.997791
ENSG00000291095	ENSG00000291095.2	lncRNA	-1.16338	-4.00753	0.0850805	0.997791
LMCD1-AS1	ENSG00000227110.8	lncRNA	-0.449492	1.83766	0.0850914	0.997791
BLOC1S1	ENSG00000135441.9	protein_coding	0.418976	3.05962	0.0850932	0.997791
SLC22A23	ENSG00000137266.15	protein_coding	0.355836	5.94648	0.0851108	0.997791
ST6GALNAC3	ENSG00000184005.12	protein_coding	-0.656778	2.10136	0.0851883	0.997791
VAC14	ENSG00000103043.16	protein_coding	0.39229	5.44562	0.0852365	0.997791
LPAR6	ENSG00000139679.17	protein_coding	-0.581976	5.24027	0.0852499	0.997791
C19orf44	ENSG00000105072.10	protein_coding	0.457247	2.82689	0.0852693	0.997791
AOC1	ENSG00000002726.22	protein_coding	1.49254	-1.18758	0.0852758	0.997791
ENSG00000277235	ENSG00000277235.1	lncRNA	1.55735	-2.33839	0.0853097	0.997791
DDIT4L	ENSG00000145358.7	protein_coding	-0.700142	2.71075	0.0853961	0.997791
ENSG00000270207	ENSG00000270207.3	lncRNA	1.22413	-0.463345	0.0854214	0.997791
LRRC43	ENSG00000158113.14	protein_coding	0.824933	3.27924	0.0854502	0.997791
NUTM2HP	ENSG00000232706.3	unprocessed_pseudogene	0.896152	-1.09075	0.0855538	0.997791
ENSG00000275409	ENSG00000275409.1	lncRNA	-1.12785	-1.81797	0.0855727	0.997791
BRIX1	ENSG00000113460.14	protein_coding	-0.315973	3.89259	0.0855822	0.997791
HIVEP2-DT	ENSG00000232618.2	lncRNA	-0.439404	0.430653	0.0856007	0.997791
ENSG00000291111	ENSG00000291111.2	lncRNA	1.11594	-1.58398	0.0856057	0.997791
ZNF81	ENSG00000197779.16	protein_coding	-0.374653	4.15784	0.0856061	0.997791
SPACA9	ENSG00000165698.17	protein_coding	0.74526	4.24094	0.0856083	0.997791
DNAJC15	ENSG00000120675.7	protein_coding	-0.423795	4.75531	0.0857121	0.997791
LINC03090	ENSG00000253355.2	lncRNA	1.06528	-2.47802	0.0857146	0.997791
LINC03146	ENSG00000266313.3	lncRNA	0.429293	0.741699	0.0857247	0.997791
PAPOLG	ENSG00000115421.14	protein_coding	-0.373431	4.73136	0.0857834	0.997791
EPHX1	ENSG00000143819.14	protein_coding	0.396123	8.18425	0.0858259	0.997791
DRC12	ENSG00000248712.9	protein_coding	0.970738	1.68929	0.085868	0.997791
ADRB2	ENSG00000169252.6	protein_coding	-0.370738	4.3645	0.0859089	0.997791
ASMER1	ENSG00000281903.5	lncRNA	-0.636492	1.80422	0.085938	0.997791
ENSG00000289020	ENSG00000289020.2	lncRNA	1.45415	0.150801	0.0859745	0.997791
DHRS9	ENSG00000073737.18	protein_coding	1.13059	5.59817	0.085976	0.997791
SNHG14	ENSG00000224078.16	lncRNA	-0.330198	6.99036	0.0859947	0.997791
ENSG00000242488	ENSG00000242488.2	transcribed_processed_pseudogene	0.866471	-1.90636	0.0860863	0.997791
RAB11FIP4	ENSG00000131242.19	protein_coding	0.427636	5.13484	0.0861007	0.997791
ENSG00000286735	ENSG00000286735.2	lncRNA	-0.681039	0.504258	0.0861187	0.997791
CBX3P5	ENSG00000257666.1	processed_pseudogene	-0.776821	-1.53583	0.0861443	0.997791
ENSG00000279235	ENSG00000279235.1	TEC	-0.756324	0.251559	0.0861749	0.997791
CLSTN1	ENSG00000171603.19	protein_coding	0.341045	8.6075	0.0861837	0.997791
ENSG00000287238	ENSG00000287238.3	lncRNA	0.602359	-0.587109	0.0862173	0.997791
STX10	ENSG00000104915.16	protein_coding	0.489598	4.19754	0.0862377	0.997791
ENSG00000279319	ENSG00000279319.1	TEC	-0.780989	0.642403	0.0862394	0.997791
FUZ	ENSG00000010361.15	protein_coding	0.583027	3.78088	0.086254	0.997791
LIPH	ENSG00000163898.11	protein_coding	0.453943	5.29854	0.0862931	0.997791
RAB36	ENSG00000100228.15	protein_coding	0.790896	5.03734	0.086327	0.997791
MIR6757	ENSG00000278108.1	miRNA	-1.28332	-3.02336	0.0864426	0.997791
SGSM1	ENSG00000167037.20	protein_coding	0.351771	3.20669	0.0864598	0.997791
ENSG00000258702	ENSG00000258702.6	lncRNA	1.12457	-1.25787	0.0865677	0.997791
SOX7-AS1	ENSG00000248896.4	lncRNA	-0.556581	1.23768	0.0865734	0.997791
SOCAR	ENSG00000240350.4	lncRNA	0.897594	-1.99856	0.0865991	0.997791
ENSG00000231132	ENSG00000231132.1	lncRNA	-1.28281	-2.1832	0.0866489	0.997791
ARHGAP39	ENSG00000147799.13	protein_coding	0.625378	5.20814	0.0866708	0.997791
CRACDL	ENSG00000196872.13	protein_coding	0.567082	5.79219	0.0867285	0.997791
ENSG00000273454	ENSG00000273454.1	lncRNA	-1.09818	-1.78869	0.0867819	0.997791
SKAP1	ENSG00000141293.18	protein_coding	0.447208	2.97669	0.0867892	0.997791
GPR52	ENSG00000203737.5	protein_coding	-0.663084	0.123616	0.0868186	0.997791
BIRC3	ENSG00000023445.18	protein_coding	-0.55221	6.20432	0.0868269	0.997791
PCDHGA7	ENSG00000253537.3	protein_coding	-0.481268	1.62155	0.0868404	0.997791
TGFBR3	ENSG00000069702.12	protein_coding	-0.448062	6.90782	0.086888	0.997791
RET	ENSG00000165731.23	protein_coding	0.463548	2.50593	0.0868949	0.997791
SPCS3	ENSG00000129128.13	protein_coding	-0.441141	7.4203	0.0869015	0.997791
ENSG00000255446	ENSG00000255446.1	lncRNA	1.34478	-1.52881	0.0869209	0.997791
DENND6B	ENSG00000205593.13	protein_coding	0.665845	4.32785	0.0869287	0.997791
NAP1L3	ENSG00000186310.10	protein_coding	-0.936581	0.310617	0.0869623	0.997791
MCTP1	ENSG00000175471.20	protein_coding	-0.478986	5.21447	0.0870296	0.997791
ENSG00000308209	ENSG00000308209.1	lncRNA	1.11757	-1.99761	0.087086	0.997791
LINC01994	ENSG00000241098.2	lncRNA	1.65046	-1.68472	0.0871244	0.997791
CYP4A22	ENSG00000162365.14	protein_coding	1.03499	-0.451661	0.0871339	0.997791
TUFT1	ENSG00000143367.18	protein_coding	0.367157	4.82858	0.0871376	0.997791
CFAP53	ENSG00000172361.7	protein_coding	0.986467	2.51193	0.0871423	0.997791
ENSG00000300864	ENSG00000300864.1	lncRNA	-0.718494	-2.33164	0.0871935	0.997791
TMTC1	ENSG00000133687.17	protein_coding	-0.589275	5.95086	0.0872378	0.997791
GASK1B-AS1	ENSG00000248429.6	lncRNA	-0.75419	0.570461	0.0872714	0.997791
STK36	ENSG00000163482.13	protein_coding	0.365193	5.26977	0.0873159	0.997791
ENSG00000289340	ENSG00000289340.3	lncRNA	-0.698773	2.52227	0.0873355	0.997791
DPEP1	ENSG00000015413.11	protein_coding	-1.39277	-0.603044	0.0873476	0.997791
ENSG00000249007	ENSG00000249007.1	lncRNA	0.808502	1.49807	0.0873656	0.997791
LINC00863	ENSG00000224914.5	lncRNA	0.404897	3.30107	0.0873723	0.997791
ENSG00000302957	ENSG00000302957.1	lncRNA	-1.37705	-3.09551	0.0873836	0.997791
CHIAP3	ENSG00000234020.1	transcribed_unprocessed_pseudogene	1.29698	-2.35263	0.0874508	0.997791
FAAH2	ENSG00000165591.8	protein_coding	0.374715	3.5728	0.087455	0.997791
ENSG00000293891	ENSG00000293891.1	lncRNA	-0.724085	-1.30931	0.0874558	0.997791
ZNF852	ENSG00000178917.19	protein_coding	-0.258042	5.20363	0.0874672	0.997791
ENSG00000256195	ENSG00000256195.4	lncRNA	-0.905454	-0.673501	0.087508	0.997791
IL6ST	ENSG00000134352.22	protein_coding	-0.558554	8.63133	0.0875266	0.997791
SPP1	ENSG00000118785.16	protein_coding	-1.66963	4.88918	0.0875719	0.997791
PSMC1P1	ENSG00000241506.1	processed_pseudogene	0.321735	4.24114	0.0875984	0.997791
ENSG00000229178	ENSG00000229178.1	lncRNA	-1.18015	-0.744573	0.0876008	0.997791
PRRT3	ENSG00000163704.14	protein_coding	0.73953	4.50434	0.0876153	0.997791
FPASL	ENSG00000289059.2	lncRNA	-0.634098	0.5712	0.0876441	0.997791
ENSG00000291065	ENSG00000291065.2	lncRNA	-1.17829	0.182688	0.0877615	0.997791
AIG1P1	ENSG00000249089.1	unprocessed_pseudogene	-0.859287	-2.26826	0.0877947	0.997791
SLC6A1-AS1	ENSG00000232287.2	lncRNA	-0.968854	-2.12058	0.0877963	0.997791
CABLES1	ENSG00000134508.14	protein_coding	0.336145	4.12899	0.0878531	0.997791
ENSG00000273719	ENSG00000273719.1	processed_pseudogene	1.32571	-2.93027	0.0879299	0.997791
ENSG00000308495	ENSG00000308495.1	lncRNA	-1.21896	-2.75813	0.0879364	0.997791
LYRM7	ENSG00000186687.17	protein_coding	-0.400831	4.6446	0.0879521	0.997791
ENSG00000295281	ENSG00000295281.1	lncRNA	0.880768	-0.789079	0.0879826	0.997791
CYP39A1	ENSG00000146233.9	protein_coding	-0.442019	3.0729	0.0880846	0.997791
ENSG00000218730	ENSG00000218730.1	processed_pseudogene	1.17929	-2.91123	0.0881122	0.997791
CFAP107	ENSG00000157330.10	protein_coding	1.19964	2.8565	0.0881394	0.997791
ENSG00000260198	ENSG00000260198.1	lncRNA	-1.05926	-1.04975	0.0881464	0.997791
NRAV	ENSG00000248008.5	lncRNA	0.519862	4.49406	0.0882049	0.997791
RECK	ENSG00000122707.13	protein_coding	-0.588502	3.24133	0.0882187	0.997791
WNT9A	ENSG00000143816.8	protein_coding	0.676577	4.05824	0.0883192	0.997791
ENSG00000308819	ENSG00000308819.1	lncRNA	1.22336	-3.12498	0.0883209	0.997791
ENSG00000304656	ENSG00000304656.1	lncRNA	0.994165	-1.81895	0.0884037	0.997791
HPDL	ENSG00000186603.7	protein_coding	1.07072	1.42684	0.0884275	0.997791
RNU1-73P	ENSG00000206698.1	snRNA	-1.13658	-2.80709	0.088437	0.997791
C6orf132	ENSG00000188112.10	protein_coding	0.47922	6.97462	0.0884464	0.997791
FAM87A	ENSG00000182366.12	lncRNA	-0.736105	-0.675558	0.0884596	0.997791
ENSG00000289852	ENSG00000289852.2	lncRNA	1.22113	-2.62952	0.0884939	0.997791
SCIRT	ENSG00000237686.9	lncRNA	0.980145	-1.34469	0.0885502	0.997791
ARFIP2	ENSG00000132254.14	protein_coding	0.310292	5.99139	0.0886409	0.997791
RPLP0P9	ENSG00000229119.3	processed_pseudogene	0.369773	6.33939	0.0886895	0.997791
EPPIN-WFDC6	ENSG00000249139.2	protein_coding	1.26811	-1.74377	0.0886915	0.997791
CARM1	ENSG00000142453.13	protein_coding	0.370429	4.59174	0.0889542	0.997791
ASB15	ENSG00000146809.15	protein_coding	-0.744484	-2.63574	0.0889583	0.997791
ENSG00000296612	ENSG00000296612.1	lncRNA	1.0985	-2.63267	0.0889621	0.997791
CTSC	ENSG00000109861.18	protein_coding	0.442506	6.86588	0.088964	0.997791
ENSG00000296922	ENSG00000296922.1	lncRNA	-0.817595	-0.965663	0.0889705	0.997791
CALCOCO1	ENSG00000012822.17	protein_coding	0.284493	6.80928	0.0889881	0.997791
ASIC2	ENSG00000108684.15	protein_coding	1.18722	-2.23559	0.0890513	0.997791
ENSG00000307198	ENSG00000307198.1	lncRNA	1.25548	-1.43818	0.089082	0.997791
PPIAP36	ENSG00000236872.1	processed_pseudogene	1.09189	-2.21669	0.0890916	0.997791
ENSG00000287896	ENSG00000287896.2	lncRNA	0.989799	-1.51395	0.0891178	0.997791
ENSG00000254246	ENSG00000254246.1	lncRNA	1.22007	-3.87702	0.0891586	0.997791
XIRP1	ENSG00000168334.10	protein_coding	1.1039	-1.33148	0.0891588	0.997791
TCP1P3	ENSG00000256849.1	processed_pseudogene	-0.54468	0.793924	0.0891608	0.997791
ENSG00000306300	ENSG00000306300.1	lncRNA	-0.92057	-2.12561	0.0893012	0.997791
GIMAP5	ENSG00000196329.13	protein_coding	-0.654437	2.97507	0.08933	0.997791
PSMC4	ENSG00000013275.9	protein_coding	0.260106	5.36523	0.0894215	0.997791
ENSG00000294359	ENSG00000294359.1	lncRNA	-0.852185	-2.44691	0.089443	0.997791
PP2D1	ENSG00000183977.14	protein_coding	-0.608951	0.76393	0.0895092	0.997791
CC2D2B	ENSG00000188649.16	protein_coding	-0.540834	1.4669	0.0895289	0.997791
ENSG00000302717	ENSG00000302717.1	lncRNA	-1.01667	-2.36209	0.0895972	0.997791
RPS4Y1	ENSG00000129824.16	protein_coding	2.1729	3.25058	0.0895989	0.997791
ENSG00000297078	ENSG00000297078.1	lncRNA	1.2934	-2.97955	0.0896132	0.997791
TRAF4	ENSG00000076604.16	protein_coding	0.452877	6.14776	0.0896585	0.997791
TRAPPC9	ENSG00000167632.19	protein_coding	0.312039	5.83239	0.0896997	0.997791
CIB1	ENSG00000185043.14	protein_coding	0.521009	6.26621	0.0897004	0.997791
CALCRL	ENSG00000064989.14	protein_coding	-0.703582	5.75397	0.0897053	0.997791
ENSG00000306739	ENSG00000306739.1	lncRNA	0.855353	1.76684	0.0898258	0.997791
ENSG00000279439	ENSG00000279439.1	TEC	-1.14889	-2.37545	0.0899285	0.997791
MOK	ENSG00000080823.24	protein_coding	0.469117	4.81886	0.0899824	0.997791
ENSG00000293468	ENSG00000293468.2	lncRNA	-0.672131	0.847755	0.089991	0.997791
ENSG00000304105	ENSG00000304105.1	lncRNA	-1.09202	-1.95809	0.0899938	0.997791
ARL17A	ENSG00000185829.19	protein_coding	-0.556631	3.6973	0.0900344	0.997791
RWDD3	ENSG00000122481.18	protein_coding	-0.60517	1.49312	0.0900703	0.997791
MT-RNR1	ENSG00000211459.2	Mt_rRNA	0.970093	5.88592	0.0900751	0.997791
SAXO3	ENSG00000268655.3	protein_coding	0.802379	-0.40113	0.0900806	0.997791
IMPA2	ENSG00000141401.13	protein_coding	0.474751	3.89357	0.0901145	0.997791
ENSG00000289496	ENSG00000289496.3	lncRNA	-0.487309	1.38868	0.0901215	0.997791
SLC25A32	ENSG00000164933.13	protein_coding	-1.03725	-1.04569	0.0901295	0.997791
ENSG00000262098	ENSG00000262098.1	lncRNA	1.15811	-2.18867	0.090137	0.997791
ENSG00000298600	ENSG00000298600.1	lncRNA	-0.686562	-1.64409	0.0901397	0.997791
MT-TP	ENSG00000210196.2	Mt_tRNA	0.858031	4.93927	0.0901986	0.997791
OR1M1	ENSG00000170929.6	protein_coding	1.34628	-1.98343	0.0902241	0.997791
ENSG00000251584	ENSG00000251584.3	lncRNA	1.02728	-1.40154	0.0902735	0.997791
PPBP	ENSG00000163736.5	protein_coding	-1.67399	0.653482	0.0902813	0.997791
ODF2	ENSG00000136811.17	protein_coding	0.344545	5.17927	0.0903497	0.997791
ENSG00000287620	ENSG00000287620.2	lncRNA	-0.482817	0.859465	0.0904946	0.997791
RPS20P14	ENSG00000223803.1	processed_pseudogene	0.621284	1.47655	0.0905016	0.997791
MRPS7	ENSG00000125445.12	protein_coding	0.309932	3.88906	0.0905122	0.997791
IFI27L2	ENSG00000119632.5	protein_coding	0.845733	2.08718	0.0905433	0.997791
PGD	ENSG00000142657.22	protein_coding	0.36903	6.24325	0.0906424	0.997791
ENSG00000295420	ENSG00000295420.1	lncRNA	-0.980092	-1.76854	0.0906438	0.997791
LINC02798	ENSG00000227082.4	lncRNA	-0.784898	-0.493825	0.0907257	0.997791
FLII	ENSG00000177731.17	protein_coding	0.347652	7.45936	0.0907744	0.997791
MTTP	ENSG00000138823.14	protein_coding	1.29147	-1.95165	0.090791	0.997791
RNU6ATAC9P	ENSG00000252019.1	snRNA	-1.06227	-2.54041	0.0907998	0.997791
MCUR1P1	ENSG00000262402.1	processed_pseudogene	-0.809622	-1.22958	0.0908123	0.997791
ENSG00000289639	ENSG00000289639.1	lncRNA	0.961502	-3.0281	0.0908142	0.997791
ENSG00000282097	ENSG00000282097.2	lncRNA	-0.813806	-0.382429	0.0908658	0.997791
BNIPL	ENSG00000163141.21	protein_coding	0.706896	2.53653	0.0908853	0.997791
ENSG00000302496	ENSG00000302496.1	lncRNA	-1.05658	-2.37706	0.0909085	0.997791
ITGA10	ENSG00000143127.14	protein_coding	-0.685716	4.73402	0.0909623	0.997791
CEP57L1P1	ENSG00000224725.3	processed_pseudogene	-0.591914	-0.228817	0.0910473	0.997791
A2MP1	ENSG00000291190.1;ENSG00000291190.1;ENSG00000256069.8;ENSG00000256069.8;ENSG00000291190.1;ENSG00000256069.8;ENSG00000291190.1;ENSG00000256069.8;ENSG00000291190.1;ENSG00000256069.8;ENSG00000291190.1;ENSG00000256069.8;ENSG00000291190.1;ENSG00000291190.1;ENSG00000256069.8;ENSG00000256069.8;ENSG00000291190.1;ENSG00000256069.8;ENSG00000256069.8;ENSG00000256069.8;ENSG00000256069.8;ENSG00000256069.8;ENS…	lncRNA;lncRNA;transcribed_unprocessed_pseudogene;transcribed_unprocessed_pseudogene;lncRNA;transcribed_unprocessed_pseudogene;lncRNA;transcribed_unprocessed_pseudogene;lncRNA;transcribed_unprocessed_pseudogene;lncRNA;transcribed_unprocessed_pseudogene;lncRNA;lncRNA;transcribed_unprocessed_pseudogene;transcribed_unprocessed_pseudogene;lncRNA;transcribed_unprocessed_pseudogene;transcribed_unprocess…	-1.29534	-1.19128	0.0910479	0.997791
ENSG00000302955	ENSG00000302955.1	lncRNA	-1.08773	-1.47143	0.0910902	0.997791
ENSG00000254186	ENSG00000254186.4	lncRNA	0.797387	0.0925454	0.0911076	0.997791
ENSG00000293105	ENSG00000293105.1	lncRNA	-0.917676	0.409988	0.0911543	0.997791
RAP1AP	ENSG00000258769.1	processed_pseudogene	-0.897282	-1.54268	0.0911688	0.997791
RIBC2	ENSG00000128408.9	protein_coding	0.91	2.18731	0.0912231	0.997791
ENSG00000224738	ENSG00000224738.3	lncRNA	-0.584263	0.11135	0.0912567	0.997791
SOX21-AS1	ENSG00000227640.5	lncRNA	0.636884	4.03302	0.0912795	0.997791
SLC44A4	ENSG00000204385.14	protein_coding	0.593423	7.52551	0.0912903	0.997791
FANCB	ENSG00000181544.17	protein_coding	-0.558126	1.36751	0.0913399	0.997791
ENSG00000282772	ENSG00000282772.2	lncRNA	0.860141	-1.59369	0.0914665	0.997791
TMEM72	ENSG00000187783.12	protein_coding	0.750268	-1.2522	0.091473	0.997791
FXYD3	ENSG00000089356.20	protein_coding	0.626549	4.02335	0.0915156	0.997791
ATP5PDP3	ENSG00000213954.3	processed_pseudogene	-1.23622	-4.20166	0.0915616	0.997791
LTB4R2	ENSG00000213906.10	protein_coding	-0.778658	-0.0575575	0.0916041	0.997791
LRRC51	ENSG00000184154.17	protein_coding	0.536966	3.19834	0.0916732	0.997791
CH25H	ENSG00000138135.7	protein_coding	0.525027	4.02063	0.0917074	0.997791
ENSG00000299518	ENSG00000299518.1	lncRNA	-1.22494	-2.04904	0.0917294	0.997791
ENSG00000272574	ENSG00000272574.1	lncRNA	-0.42152	1.2671	0.0917558	0.997791
ANKMY1	ENSG00000144504.17	protein_coding	0.531961	5.42841	0.0918088	0.997791
CFAP210	ENSG00000154479.13	protein_coding	0.867193	1.83005	0.0918587	0.997791
MYOCOS	ENSG00000283683.2	protein_coding	-0.834152	-2.56226	0.0918606	0.997791
CFDP1	ENSG00000153774.10	protein_coding	0.366064	3.7778	0.091912	0.997791
CTSZ	ENSG00000101160.16	protein_coding	0.526048	6.53287	0.091932	0.997791
SPAG7	ENSG00000091640.9	protein_coding	0.503015	3.92662	0.0920048	0.997791
HMGA1P1	ENSG00000236683.3	processed_pseudogene	1.15643	-1.89921	0.092014	0.997791
ENSG00000259415	ENSG00000259415.1	lncRNA	-0.839219	-1.56181	0.0920351	0.997791
THAP2	ENSG00000173451.7	protein_coding	-0.604808	2.62873	0.0921077	0.997791
COMMD8	ENSG00000169019.12	protein_coding	-0.603958	2.15565	0.0921272	0.997791
ANKRD65	ENSG00000235098.10	protein_coding	0.581899	4.53989	0.0921373	0.997791
IL22RA2	ENSG00000164485.15	protein_coding	1.51641	-4.24504	0.0921518	0.997791
ENSG00000299215	ENSG00000299215.1	lncRNA	0.818568	0.534173	0.0921945	0.997791
BOLL	ENSG00000152430.20	protein_coding	-1.31908	-2.4101	0.0922247	0.997791
ROPN1L	ENSG00000145491.13	protein_coding	1.21069	4.29274	0.0922485	0.997791
CCT5	ENSG00000150753.13	protein_coding	0.265427	5.64455	0.0922883	0.997791
SNRPA1P2	ENSG00000213683.4	processed_pseudogene	0.572144	1.03176	0.0923402	0.997791
ENSG00000183154	ENSG00000183154.2	lncRNA	-0.615498	0.8786	0.0924413	0.997791
ENSG00000279859	ENSG00000279859.2	TEC	1.22474	-2.05949	0.0924922	0.997791
ENSG00000253266	ENSG00000253266.1	lncRNA	1.35929	-2.27255	0.0925148	0.997791
SNHG1	ENSG00000255717.10	lncRNA	-0.337799	4.21699	0.0925241	0.997791
RPL15P12	ENSG00000243402.1	processed_pseudogene	0.988793	-1.24715	0.092573	0.997791
CD8B2	ENSG00000254126.8	protein_coding	0.936258	0.642319	0.0925934	0.997791
MOB4	ENSG00000115540.16	protein_coding	-0.506314	3.97104	0.092606	0.997791
RNA5SP371	ENSG00000222302.1	rRNA_pseudogene	1.25761	-4.1606	0.092615	0.997791
FOXN2	ENSG00000170802.18	protein_coding	-0.498169	5.16204	0.0926441	0.997791
ENSG00000260136	ENSG00000260136.7	lncRNA	0.96609	-0.482676	0.0926655	0.997791
ENSG00000309416	ENSG00000309416.1	lncRNA	1.29924	-1.31212	0.0928227	0.997791
ENSG00000285841	ENSG00000285841.1	lncRNA	-1.23309	-2.77377	0.0928664	0.997791
TMC5	ENSG00000103534.18	protein_coding	0.520626	7.11131	0.0928744	0.997791
SNRK-AS1	ENSG00000234617.2	lncRNA	-0.643252	0.640017	0.0928858	0.997791
OLMALINC	ENSG00000235823.6	lncRNA	0.423903	3.52722	0.092889	0.997791
ENSG00000287287	ENSG00000287287.2	lncRNA	-0.63941	0.196741	0.0929001	0.997791
PARP3	ENSG00000041880.16	protein_coding	0.369481	4.42651	0.0929235	0.997791
ENSG00000223623	ENSG00000223623.1	lncRNA	1.07319	-4.68284	0.0929338	0.997791
FAM83E	ENSG00000105523.5	protein_coding	0.744203	5.79392	0.0929493	0.997791
ENSG00000282408	ENSG00000282408.2	lncRNA	-1.27886	-2.8642	0.0929751	0.997791
CFAP263	ENSG00000103021.11	protein_coding	0.840493	5.37881	0.0930498	0.997791
ENSG00000310031	ENSG00000310031.1	lncRNA	-0.602212	1.48734	0.0931675	0.997791
SF3A1	ENSG00000099995.20	protein_coding	0.228143	7.32762	0.0932017	0.997791
ENSG00000288766	ENSG00000288766.2	lncRNA	-1.04627	-1.74051	0.0932186	0.997791
CACNA2D1	ENSG00000153956.18	protein_coding	-0.519105	4.08183	0.0932324	0.997791
SPINK9	ENSG00000204909.8	protein_coding	-1.17692	-1.96775	0.0932676	0.997791
CHMP2A	ENSG00000130724.11	protein_coding	0.428686	5.00742	0.0932741	0.997791
ENSG00000265257	ENSG00000265257.5	lncRNA	-1.13009	-4.44461	0.0932885	0.997791
PHYHD1	ENSG00000175287.20	protein_coding	0.541715	4.74344	0.0933083	0.997791
ENSG00000302848	ENSG00000302848.1	lncRNA	1.28047	-1.08301	0.0933087	0.997791
EIF4A1P12	ENSG00000257662.1	processed_pseudogene	0.883176	-1.68772	0.0933364	0.997791
ELOVL4	ENSG00000118402.6	protein_coding	-0.488993	1.00875	0.0934149	0.997791
ZEB1-AS1	ENSG00000237036.8	lncRNA	-0.428114	2.54729	0.0934416	0.997791
NEK7	ENSG00000151414.16	protein_coding	-0.487943	5.98081	0.0934646	0.997791
NHERF1	ENSG00000109062.13	protein_coding	0.540766	7.51357	0.0934656	0.997791
FOXI2	ENSG00000186766.8	protein_coding	0.752112	1.69949	0.0934923	0.997791
KLK12	ENSG00000186474.17	protein_coding	1.45472	-0.623749	0.093594	0.997791
H2AC25	ENSG00000181218.6	protein_coding	0.865092	1.39516	0.0936519	0.997791
RASSF8	ENSG00000123094.17	protein_coding	-0.502917	5.19496	0.0936643	0.997791
HLA-DQA2	ENSG00000237541.4	protein_coding	1.07453	3.19045	0.0937521	0.997791
FAM83G	ENSG00000188522.17	protein_coding	0.553694	4.99469	0.0937813	0.997791
ENSG00000298289	ENSG00000298289.1	lncRNA	-0.667575	-1.83617	0.0937823	0.997791
GPRIN2	ENSG00000204175.7	protein_coding	0.528762	3.24032	0.0938129	0.997791
ENSG00000296306	ENSG00000296306.1	lncRNA	-0.621217	-0.0263615	0.093864	0.997791
ADCYAP1	ENSG00000141433.14	protein_coding	0.988312	1.19725	0.0938681	0.997791
JPT2	ENSG00000206053.14	protein_coding	0.391998	6.55992	0.0939328	0.997791
TMPRSS11E	ENSG00000087128.10	protein_coding	1.02034	-0.777577	0.0939355	0.997791
CFAP99	ENSG00000206113.13	protein_coding	1.09612	3.22385	0.0939677	0.997791
[truncated: 33,785 more rows]
