# Supplementary material for: Sinus mast cell accumulation and persistence suggest a unique endotype in toxin exposure–associated chronic rhinosinusitis
Source: J Clin Invest. 2026 Feb 10;136(8):e201075. doi: 10.1172/JCI201075 (PMC13078863; doi:10.1172/JCI201075)
Supplement: Supporting data values [file jci-136-201075-s160.xlsx]

## Sheet: Fig 1B
Mast cell percent			Neutrophil percent			Eosinophil percent
Control	Exposed		Control	Exposed		Control	Exposed
0.66	2.44		31.5	10.1		0.99	0.6
0.088	2.7		0	5.21		0.083	0.015
0.53	6.22		10.2	7.91		0.55	1.63
2.3	4.51		27	7.17		2.2	0.2
2.45	3.73		8.69	2.46		0.92	0.41
1.73	2.77		16.4	5.86		8.15	5.54
3.52	1.84		0.69	31.4		20.1	0.48
0.64	1.99		3.01	12		0.16	8.68
0.21	3.28		7.08	17.9		0.62	0.75
0.14	1.27		5.79	3.22		0.21	0.23
	0.37			0.66			0.19
				4.31			0.16
				8.98			1.12

## Sheet: Fig 1D
Enriched GO Terms in Exposed Patients				TPSAB1			HDC			ITGB7
	p.adjust	GeneRatio		Control log CPM	Exposed log CPM		Control log CPM	Exposed log CPM		Control log CPM	Exposed log CPM
Arachidonate monooxygenase activity	0.0232	0.733		2.17539	7.46743		2.34916	4.45535		2.07496	2.71847
Epoxygenase P450 pathway	0.0387	0.667		2.96735	4.19931		2.19257	2.71185		2.85936	2.79602
Arachidonate epoxygenase activity	0.0387	0.846		5.26073	7.582		3.48575	4.74794		4.0057	2.99986
Arachidonate metabolic process	0.0232	0.436		2.40336	1.97247		1.38739	1.32948		1.90866	3.03995
Xenobiotic metabolic process	0.0346	0.434		4.28354	4.64936		3.82907	1.47899		2.10251	3.80263
Chemokine-mediated signaling pathway	0.0466	0.338		2.78699	6.10714		1.84645	3.63657		2.41453	3.42903
				7.52196	4.64572		3.76912	2.82432		4.02863	4.85392
				2.26612	6.00747		1.62405	3.49325		2.74301	2.95751
				3.90483	2.82439		1.74851	1.77039		2.97905	2.32296
				4.20149	5.43722		1.95036	3.93483		2.33565	2.61264

## Sheet: Fig 1F
Total mast cells
Weeks	DMSO				ALT				BPC				ALT+BPC
2	384	484	484	428	1564	2132	2008	2880	300	316	492	380	1056	3028	2624	2672
4	412	614	458	260	7240	9422	12822	5950	572	410	338	590	5398	7140	11686	10166
8	814	282	166	508	5982	4156	6952	4148	254	140	358	464	16844	12934	12332
Integrin B7 mast cells
Weeks	DMSO				ALT				BPC				ALT+BPC
2	8	24	8	20	636	844	860	1360	12	16	20	8	704	2524	2624	2672
4	6	8	8	4	2238	4840	5794	2864	6	34	4	6	3828	5612	9344	7424
8	10	18	6	16	2314	1478	2514	1620	18	4	0	4	11768	9658	9732

## Sheet: Supplementary Table 1
Age			Smoking pk years			Lund Mackay Score			SNOT-22 Score			Exposure Duration (months)			Years since last exposure			Deployment Duration (months)
Control	Exposed		Control	Exposed		Control	Exposed		Control	Exposed		Control	Exposed		Control	Exposed		Control	Exposed
53	55		25	20		NA	2		22	NA		NA	12		NA	1991		NA	12
64	42		1	13		8	12		53	NA			1			2003			1
75	43		0	12		9	9		40	NA			6			2006			6
38	37		0	0.3		7	3		77	75			24			2010			26
39	31		0	10		17	3		20	NA			18			NA			18
24	59		5	0.1		12	20		NA	NA			9			1990			9
65	54		0	1.4		21	10		51	49			NA			2016			12
39	55		0	12.5		12	10		9	69			1			1996			1
52	28		0	1		9	1		NA	60			9			2022			9
66	51		0	1		13	20		26	69			1			1993			1
	47			0			12			NA			3			2016			13
	56			0			9			NA			12			1991			12
	44			0			8			88			44			2010			54

## Sheet: Supplementary Fig 1B
CRSsNP			CRSwNP
Control	Exposed		Control	Exposed
0.66	2.44		0.53	6.22
0.088	2.7		2.45	4.51
2.3	3.73		3.52	1.84
1.73	2.77			1.99
0.64	3.28
0.21	1.27
0.14	0.37

## Sheet: Supplementary Fig 1C
mast cell percent	deployment duration
2.44	6
2.7	26
6.22	24
4.51	9
3.73	12
2.77	12
1.84	9
1.99	1
3.28	3
1.27	12
0.37	7

## Sheet: Supplementary Fig 1D
Alternaria IgE-	Alternaria IgE+
2.44	6.22
1.84	4.51
1.99	3.28
1.27

## Sheet: Supplementary Fig 1F
Control	Exposed
2.64242	7.27799
2.52961	4.68849
5.38501	6.26072
3.38548	3.08488
2.97891	5.78881
4.35958	6.25565
7.89598	7.43435
2.40434	5.33366
5.46417	2.05962
4.60806	5.13221

## Sheet: Supplementary Fig 2B
Total eosinophils
Weeks	DMSO				ALT				BPC				ALT+BPC
2	8796	15164	16712	9292	100144	250124	159292	262128	3940	6204	5508	5896	113496	131008	215408	258240
4	15694	12552	9434	7660	197886	214926	234592	250160	4818	5492	3718	4018	190866	66900	195618	172450
8	4284	19316	4952	5728	9210	9042	8132	6126	6898	2552	3484	2822	6142	5628	5856
Total neutrophils
Weeks	DMSO				ALT				BPC				ALT+BPC
2	147348	112752	110176	117448	92924	135616	116556	84788	75068	60424	63188	66228	218224	124792	108604	159020
4	63740	55554	47648	49498	83974	85318	58532	189560	41632	90102	45692	56002	90342	70962	105476	66504
8	76838	69988	42074	68024	152414	48068	28510	35078	82964	59448	36942	49328	34778	25748	32946

## Sheet: Supplementary Fig 2C
Total mast cells			Integrin B7 mast cells
Male	Female		Male	Female
2231	1457		1956	1275
2514	1946		2113	1598
1924	1270		1692	1135
2418	1653		2061	1381
2043	1038		1823	882
	1475			1324
